# Supplementary material for: The triglyceride glucose-body mass index is positively associated with higher risk of hypertension in rural southwest Chinese population: a cross sectional study
Source: Front Cardiovasc Med. 2026 Feb 2;12:1677048. doi: 10.3389/fcvm.2025.1677048 (PMC12907333; doi:10.3389/fcvm.2025.1677048)
Supplement: Supplementary file 4 [file Datasheet1.csv]

TC	LDL-c	HDL-c	TG	GLU	BMI	WC	UA	TyGBMI	TyG-BMIgroup	SBP	DBP	Hypertension	Age	AGEgroup	Gender	Marriage	Education	Job	Total family income	Smoking	Dringking	PA	Dash Score	Dash score group	T_Nightsleeptime	Night sleep group	DM	Dys	HighUA	BMIover24	Central Obesity
5.19	3.19	1.01	2.17	4.7	34.14	107	562	55.62	4	146	98.67	1	38	1	1	1	3	4	3	0	1	3	7	0	5	1	0	0	1	1	1
4.44	2.53	1.43	1.05	5.75	31.24	80	441	34.52	3	176	77.67	1	74	3	1	1	2	5	2	0	0	3	7	0	5	1	0	0	1	1	0
4.66	2.26	2.05	0.77	5.3	24.65	89	355	17.58	1	170.33	63.67	1	77	3	2	2	1	1	2	0	0	1	8	0	6	1	0	0	0	1	1
5.09	2.95	1.8	0.75	5.32	26.02	81	204	17.97	1	122	75.67	0	41	1	2	1	1	3	3	0	1	3	8	0	6	1	0	0	0	1	0
5.97	2.18	0.84	6.98	6.41	27.49	80	386	85.43	4	154.67	105.67	1	46	2	1	1	1	5	1	1	1	3	8	0	6	1	0	1	0	1	0
6.17	3.65	1.53	2.18	5.27	26.44	87	343	46.22	4	134.33	87.67	0	47	2	1	1	3	1	3	1	0	3	8	0	6	1	0	0	0	1	0
5.13	2.92	1.86	0.78	4.78	19.27	75	320	12	1	122	76.33	0	53	2	1	1	1	1	2	1	1	3	8	0	5	1	0	0	0	0	0
5.31	3.14	1.12	2.31	5.06	25.97	70	305	45.85	4	115.33	68.33	0	53	2	1	1	3	5	3	0	0	1	9	0	6	1	0	1	0	1	0
5.07	2.61	0.81	3.63	8.38	28.69	103	465	78.09	4	137.33	90.67	1	54	2	1	1	3	5	2	0	1	2	9	0	6	1	1	1	1	1	1
5.02	2.54	1.87	1.35	8.48	34.89	85	231	60.87	4	150	86	1	62	3	2	1	1	5	2	0	1	2	9	0	6	1	1	0	0	1	1
6.04	3.69	1.58	1.7	4.79	27.74	94	465	38.95	3	146	75	1	66	3	2	1	1	2	3	0	1	2	9	0	6	1	0	0	1	1	1
4.48	2.77	1.16	1.21	5.51	24.88	68	373	29.96	2	132.33	87.67	0	41	1	1	1	3	1	1	0	0	3	9	0	6	1	0	0	0	1	0
4.85	2.38	1.06	3.1	5.68	27.73	89	374	60.32	4	140.33	90.33	1	46	2	1	1	3	4	4	1	1	3	9	0	6	1	0	1	0	1	0
4.1	2.46	1.29	0.77	5.22	31.68	80	307	22.11	2	153.33	86.67	1	47	2	2	1	1	1	1	0	1	1	10	0	6	1	0	0	0	1	0
5.19	2.68	2.06	1	5.13	27.19	70	286	25.61	2	127.33	75.67	0	37	1	1	1	3	4	1	0	0	3	10	0	6	1	0	0	0	1	0
5.07	2.7	2.12	0.56	4.23	22.77	90	286	3.85	1	114.33	67.67	0	47	2	1	1	3	1	1	0	1	3	10	0	5	1	0	0	0	0	1
4.96	3.09	0.97	1.97	5.98	26.3	85	405	46.64	4	125.33	75.33	1	47	2	1	1	1	2	1	0	0	3	10	0	6	1	0	1	0	1	0
4.36	2.84	1.1	0.93	5.26	25.8	83	426	23.08	2	151	98	1	47	2	1	1	2	3	2	1	1	3	10	0	4	1	0	0	1	1	0
5.44	2.5	2.63	0.68	4.9	20.96	74	278	10.7	1	124.67	71.67	0	52	2	2	1	2	4	2	0	1	3	10	0	6	1	0	0	0	0	0
6.91	3.96	1.3	3.63	9.86	35.75	110	533	103.12	4	142.33	82	1	55	2	2	1	3	4	1	0	0	3	10	0	6	1	1	1	1	1	1
4.24	1.4	2.5	0.74	5.92	22.47	67	252	17.62	1	175.67	73	1	67	3	1	2	2	1	1	0	1	3	10	0	6	1	0	0	0	0	0
6.95	1.02	0.61	1.63	9.85	28.7	80	359	59.78	4	173.33	96.67	1	66	3	1	1	2	1	1	1	1	1	11	0	5	1	1	1	0	1	0
3.99	1.41	1.05	3.36	9.98	20.82	75	316	58.7	4	139.33	92	1	60	3	2	1	2	5	1	0	0	1	11	0	4	1	1	1	0	0	0
4.38	2.23	1.65	1.11	6.49	27.95	95	377	35.82	3	146.33	85.67	1	61	3	1	1	2	5	1	1	0	1	11	0	5	1	0	0	0	1	1
5.58	3.16	1.59	1.83	7.7	35.13	99	384	68.59	4	138.33	81.33	0	61	3	2	1	3	5	4	0	0	2	11	0	6	1	1	0	0	1	1
6.26	3.23	1.56	3.24	4.96	23.11	82	442	48.16	4	123.33	74.67	0	37	1	1	1	1	2	3	0	1	3	11	0	6	1	0	1	1	0	0
6.29	3.83	2.02	0.96	4.75	22.49	77	253	18.54	1	104	69	0	39	1	2	1	3	1	2	0	1	3	11	0	5	1	0	1	0	0	0
4.84	2.22	2.25	0.81	5.3	21.23	76	313	16.22	1	94	61.33	0	54	2	1	1	3	5	2	0	1	3	11	0	6	1	0	0	0	0	0
4.38	1.86	1.81	1.57	4.77	24.8	93	359	32.74	3	144.33	78.67	1	70	3	2	1	2	1	4	0	0	3	11	0	2	1	0	0	0	1	1
4.49	2.69	1.28	1.14	5.92	24.02	85	339	29.21	2	163	92.33	1	71	3	1	1	1	1	2	0	1	3	11	0	5	1	0	0	0	1	0
5.68	2.79	2.38	1.13	5.43	26.41	82	225	29.61	2	163	104.33	1	66	3	2	1	2	5	1	0	0	1	12	0	5	1	0	0	0	1	0
5.41	3.24	1.62	1.21	5.72	29.67	100	289	36.83	3	149.33	87	1	73	3	2	1	1	1	2	0	0	1	12	0	4	1	0	0	0	1	1
5.19	3.03	1.61	1.21	17.92	24.34	78	221	58.01	4	138.33	82.33	0	51	2	2	1	3	5	3	0	0	2	12	0	6	1	1	0	0	1	0
4.42	2.41	1.58	0.95	4.84	18.48	60	258	15.38	1	122.33	80.67	0	30	1	2	1	1	4	1	0	0	3	12	0	6	1	0	0	0	0	0
3.69	1.59	0.42	4.56	5.11	24	77	314	58.93	4	115.67	74.33	0	45	2	2	1	2	4	1	0	1	3	12	0	3	1	0	1	0	1	0
6.09	3.58	2.06	1	5.28	26.09	80	196	25.33	2	125	74.67	0	46	2	2	1	3	1	1	0	0	3	12	0	6	1	0	0	0	1	0
3.63	1.43	1.7	1.1	4.77	22.27	85	190	21.48	2	131	74	0	50	2	2	2	3	4	2	0	1	3	12	0	5	1	0	0	0	0	1
5.95	3.36	1.56	2.27	6.87	26.97	95	295	55.39	4	138.33	95	1	50	2	2	1	3	1	1	0	1	3	12	0	6	1	0	0	0	1	1
6.29	2.57	0.76	8.56	5.31	29.78	96	520	93.02	4	156	84.33	1	50	2	1	1	2	1	2	0	1	3	12	0	6	1	0	1	1	1	1
6.3	3.77	1.88	1.43	5.28	25.68	84	311	34.11	3	122.33	70	0	56	2	2	1	3	1	1	0	1	3	12	0	4	1	0	1	0	1	0
2.9	1.42	1.27	0.46	6.94	25.37	83	458	11.86	1	154.67	100.67	1	66	3	1	1	2	5	3	0	0	3	12	0	4	1	0	0	1	1	0
6.74	4	1.79	2.1	7.11	27.98	87	307	56.25	4	157.33	79.33	1	68	3	2	1	1	1	1	0	0	3	12	0	3	1	1	1	0	1	1
3.63	2.12	0.84	1.47	4.81	22.41	80	335	28.3	2	114.67	73.67	0	35	1	1	1	3	1	3	1	0	1	13	0	5	1	0	1	0	0	0
4.82	3.15	0.82	1.86	5.56	29.94	80	414	49.19	4	111.33	80	0	52	2	1	2	3	5	1	1	0	1	13	0	5	1	0	1	0	1	0
4.07	2.58	0.7	1.74	6.04	25.8	82	339	42.81	3	132.33	68	0	72	3	2	1	1	1	1	0	1	1	13	0	6	1	0	1	0	1	0
7.66	5.06	1.6	2.21	6.55	33.73	80	313	66.76	4	134	80	0	53	2	2	1	1	4	2	0	0	2	13	0	6	1	0	1	0	1	0
5.01	2.71	1.29	2.23	4.81	24.84	89	456	41.72	3	118.67	76.33	0	53	2	1	1	3	5	1	1	1	2	13	0	6	1	0	0	1	1	0
5.8	3.62	1.75	0.94	7.27	27.64	89	248	33.96	3	146	78.67	1	57	2	2	1	2	5	2	0	0	2	13	0	6	1	1	0	0	1	1
4.72	2.71	1.58	0.95	5.6	23.58	85	361	23.07	2	126	75.33	0	63	3	1	1	2	5	4	0	0	2	13	0	6	1	0	0	0	0	0
5.61	3.66	1.23	1.58	6.5	23.04	70	377	37.7	3	142.33	68	1	63	3	1	1	3	5	2	0	1	2	13	0	5	1	0	0	0	0	0
6.45	4.01	1.95	1.07	5.48	30.06	93	268	32.33	3	172	75.67	1	65	3	2	1	1	5	1	0	1	2	13	0	6	1	0	1	0	1	1
5.63	3.46	1.11	2.34	5.48	27.38	70	815	50.88	4	126.67	82	0	35	1	1	1	3	2	4	0	0	3	13	0	6	1	0	1	1	1	0
4.34	2.37	1.28	1.52	4.41	22.58	80	216	27.31	2	104	71.33	0	36	1	2	1	3	2	2	0	0	3	13	0	6	1	0	0	0	0	0
7.27	4.35	1.3	3.56	11.6	29.74	95	383	90.04	4	144	83.33	1	46	2	1	1	2	4	3	1	1	3	13	0	6	1	1	1	0	1	1
5.22	3.22	1.58	0.92	5.45	23.92	70	245	21.98	2	111.67	79.33	0	49	2	2	2	3	5	2	0	1	3	13	0	6	1	0	0	0	0	0
5.32	3.53	1.34	0.98	5.29	21.57	84	342	20.54	1	113.67	77	0	50	2	1	1	3	2	1	1	1	3	13	0	6	1	0	0	0	0	0
5.15	2.45	2.15	1.21	4.84	22.47	79	234	24.14	2	121.33	70.67	0	51	2	2	1	2	1	2	0	0	3	13	0	6	1	0	0	0	0	0
4.88	2.53	1.71	1.4	5.74	23.92	66	239	33.27	3	147.33	76.33	1	54	2	2	1	2	5	1	0	0	3	13	0	6	1	0	0	0	0	0
4.86	2.41	1.95	1.1	4.72	21.51	70	335	20.52	1	134	94.67	1	59	2	1	2	1	1	1	1	1	3	13	0	5	1	0	0	0	0	0
5.21	3.41	1.35	0.98	5.34	25.44	80	338	24.47	2	146.33	85.33	1	60	3	1	2	1	5	2	1	1	3	13	0	6	1	0	0	0	1	0
4.45	2.6	1.64	0.46	5.52	23.42	90	276	5.59	1	126.33	74	0	63	3	1	1	3	1	2	0	1	3	13	0	6	1	0	0	0	0	1
5.41	3.34	1.57	1.09	5.02	20.42	60	289	20.55	1	156	76.33	1	64	3	2	1	1	1	1	0	0	3	13	0	6	1	0	0	0	0	0
5.17	2.52	1.17	3.25	4.46	29.52	89	273	58.47	4	123.67	62	0	46	2	2	1	1	5	2	0	0	1	14	0	6	1	0	1	0	1	1
4.35	1.95	1.59	1.79	4.79	21.58	80	199	31.41	3	131	76.67	0	52	2	2	1	3	1	1	0	0	1	14	0	6	1	0	0	0	0	0
5.27	3.06	1.31	1.97	5.23	25.43	80	386	41.69	3	146	85	1	61	3	1	1	2	1	1	0	0	1	14	0	6	1	0	0	0	1	0
5.09	2.79	1.54	1.63	5.73	24.8	85	328	38.22	3	142	78	1	67	3	1	1	2	5	1	1	1	1	14	0	5	1	0	0	0	1	0
4.56	2.57	1.59	0.89	5.44	22.03	80	208	19.48	1	145	82	1	69	3	1	1	2	3	2	0	1	1	14	0	5	1	0	0	0	0	0
5.42	3.22	1.12	2.37	5.5	31.56	105	529	59.16	4	150.67	93.33	1	38	1	1	1	3	1	1	0	0	2	14	0	6	1	0	1	1	1	1
5.18	2.61	0.92	3.63	5.63	24.44	83	196	56.8	4	127	64	0	70	3	2	1	1	1	2	0	1	2	14	0	5	1	0	1	0	1	0
5.61	2.91	2.4	0.66	5.56	23.33	70	262	14.16	1	120.67	67.67	0	45	2	2	1	2	1	1	0	0	3	14	0	4	1	0	0	0	0	0
5.04	2.97	1.47	1.31	5.64	21.45	84	286	28.03	2	126.67	76	0	48	2	1	1	3	1	2	1	1	3	14	0	6	1	0	0	0	0	0
5.06	2.7	1.66	1.53	5.37	28.86	93	428	40.78	3	126.67	83.67	1	48	2	1	1	1	1	2	0	0	3	14	0	5	1	0	0	1	1	1
4.47	1.55	1.94	2.15	5.19	24.68	94	471	42.43	3	123.67	75.33	0	49	2	1	1	2	1	1	0	1	3	14	0	6	1	0	0	1	1	1
5.78	3.61	1.22	2.1	4.51	28.85	108	445	44.86	4	140.33	84	1	54	2	1	1	1	5	2	1	1	3	14	0	6	1	0	0	1	1	1
3.27	1.59	1.35	0.72	5.27	25.23	80	205	16.16	1	159	94.33	1	59	2	2	2	1	1	1	0	1	3	14	0	4	1	0	0	0	1	0
4.98	2.59	1.54	1.86	11.42	30.13	102	306	71.19	4	144	86	1	64	3	2	1	2	1	2	0	0	3	14	0	6	1	1	0	0	1	1
4.32	2.27	1.84	0.46	4.88	20.94	79	356	2.42	1	114.67	76.67	0	68	3	1	1	1	1	1	1	1	3	14	0	6	1	0	0	0	0	0
4.71	2.18	2.06	1.03	15.44	21.85	85	226	45.3	4	116	68.33	0	70	3	1	1	2	3	2	0	1	3	14	0	6	1	1	0	0	0	0
2.68	0.28	0.75	3.63	11.97	17.58	83	688	54.12	4	110.33	66	0	44	1	1	2	2	1	1	1	1	1	15	0	6	1	1	1	1	0	0
5.72	3.76	1.29	1.48	5.24	28.01	92	319	37.96	3	153.33	93.33	1	50	2	1	1	2	5	1	1	1	1	15	0	6	1	0	0	0	1	1
6.78	4.49	1.28	2.23	9.74	25.46	90	360	60.72	4	134.33	80	1	54	2	2	1	3	5	3	0	0	1	15	0	6	1	1	1	0	1	1
5.89	3.28	2.11	1.1	5.69	22.94	85	411	26.17	2	152	76	1	61	3	1	1	2	5	3	1	1	1	15	0	6	1	0	0	0	0	0
4.51	2.57	1.51	0.95	4.91	28.98	103	437	24.54	2	150.67	92	1	67	3	1	2	2	5	1	0	1	1	15	0	6	1	0	0	1	1	1
7.31	4.46	2.01	1.85	5.17	26.17	100	343	40.95	3	162.33	85	1	69	3	1	1	2	1	1	0	1	1	15	0	3	1	0	1	0	1	1
6.35	3.76	1.28	2.88	6.29	26	88.5	312	57.29	4	122.33	57	0	54	2	2	1	3	5	4	0	0	2	15	0	5	1	0	1	0	1	1
5.61	2.97	1.47	2.58	6.14	22.89	85	639	47.37	4	151.67	71.33	1	62	3	1	1	2	1	1	1	1	2	15	0	6	1	0	1	1	0	0
3.46	1.6	0.86	2.19	6.5	32.5	95	548	63.78	4	126.33	95.33	1	32	1	2	1	1	4	2	0	1	3	15	0	6	1	0	1	1	1	1
4.87	2.7	1.74	0.95	5.21	22.64	70	231	20.51	1	135.67	74.67	0	47	2	2	2	3	2	1	0	1	3	15	0	6	1	0	0	0	0	0
5.02	2.17	2.4	0.98	5.79	23.44	74	433	24.44	2	136	80.67	0	47	2	1	1	1	3	1	1	1	3	15	0	5	1	0	0	1	0	0
4.63	2.52	1.23	1.94	6.6	29.06	92	386	53.95	4	127	92.33	1	48	2	1	1	3	2	4	0	1	3	15	0	6	1	0	0	0	1	1
5.15	0.97	0.61	1.63	6.6	21.93	75	371	36.9	3	134.67	84.33	0	49	2	2	1	3	5	1	1	1	3	15	0	6	1	0	1	0	0	0
5.75	3.69	1.4	1.45	4.79	22.62	87	437	28.16	2	139.67	88.33	0	49	2	1	1	3	4	3	0	1	3	15	0	6	1	0	0	1	0	0
4.37	1.45	1.96	2.11	5.58	24.54	73	391	43.5	3	144.67	94.33	1	51	2	1	1	2	1	2	1	1	3	15	0	6	1	0	0	0	1	0
5.13	2.29	2.4	0.96	11.15	21.4	75	295	35.9	3	123.33	78.67	1	52	2	2	1	3	1	1	0	1	3	15	0	4	1	1	0	0	0	0
4.89	2.59	1.44	1.89	5.31	29.52	84	571	47.62	4	120	75.33	0	53	2	1	1	1	4	1	0	1	3	15	0	6	1	0	0	1	1	0
4.7	2.47	1.84	0.86	7.8	20.73	78	279	25.09	2	144.33	74.67	1	55	2	1	1	2	1	2	1	1	3	15	0	6	1	1	0	0	0	0
4.77	2.67	1.4	1.54	11.32	30.82	96	253	66.73	4	116.33	73	0	56	2	2	2	2	5	3	0	0	3	15	0	5	1	1	0	0	1	1
5.01	2.48	2.07	1.02	7.57	32.76	93	370	44.25	3	131.67	72.67	1	66	3	2	1	3	1	1	0	0	3	15	0	5	1	1	0	0	1	1
5.18	2.99	1.34	1.87	6.82	24.45	92	415	45.3	4	136	80.67	1	66	3	1	1	2	5	4	1	1	3	15	0	4	1	0	0	0	1	1
4.42	2.64	1.34	0.97	5.38	26.26	89	349	25.19	2	164	105.33	1	71	3	1	1	3	5	4	0	0	3	15	0	5	1	0	0	0	1	0
5.77	3.29	1.98	1.09	5.43	23.78	83	318	25.8	2	128	82.33	0	49	2	2	1	1	5	2	0	0	1	16	0	6	1	0	0	0	0	0
4.56	2.6	1.24	1.59	4.87	31.19	75	294	42.22	3	125	83	0	58	2	2	2	2	1	1	0	0	1	16	0	5	1	0	0	0	1	0
5.98	3.89	1.61	1.05	5.28	24.03	85	220	24.5	2	164.67	82.67	1	60	3	2	1	3	1	1	0	0	1	16	0	6	1	0	0	0	1	1
3.35	1.3	1.69	0.79	5.16	20.31	80	282	14.46	1	147	90	1	69	3	1	1	3	1	1	0	1	1	16	0	5	1	0	0	0	0	0
5.02	2.35	2.22	0.99	5.43	23.03	84	246	22.77	2	128.33	73	0	47	2	2	1	2	5	3	0	1	2	16	0	6	1	0	0	0	0	0
6	3.32	1.19	3.28	5.33	26.63	88	314	57.74	4	168.67	90.33	1	53	2	2	2	3	1	1	0	1	2	16	0	6	1	0	1	0	1	1
4.75	2.39	2.05	0.69	4.56	22.96	70	238	10.4	1	181.67	91.33	1	60	3	1	1	2	1	1	0	0	2	16	0	5	1	0	0	0	0	0
6.42	4.2	1.56	1.45	4.71	28.04	82	326	34.44	3	143.67	82.67	1	63	3	2	1	1	1	2	0	0	2	16	0	6	1	0	1	0	1	0
4.63	2.79	1.48	0.8	6.03	25.33	80	206	22.3	2	150	85	1	72	3	2	1	2	5	3	0	0	2	16	0	4	1	0	0	0	1	0
4.97	2.89	1.23	1.87	5.73	23.83	60	305	40	3	113	74	0	37	1	1	1	1	5	2	0	1	3	16	0	6	1	0	0	0	0	0
4.73	2.42	1.91	0.87	5.24	22.68	79	230	18.69	1	134.67	76.67	0	46	2	2	1	2	1	1	0	0	3	16	0	6	1	0	0	0	0	0
5.37	3.01	1.59	1.69	5.38	22.18	70	299	33.59	3	119	68	0	47	2	1	1	2	5	1	1	1	3	16	0	6	1	0	0	0	0	0
5.03	2.27	2.32	0.96	4.74	22.31	70	395	18.34	1	149.33	78	1	49	2	1	1	2	1	1	0	0	3	16	0	6	1	0	0	0	0	0
4.8	2.42	2.02	0.8	4.92	24.76	71	278	16.76	1	118.33	67.33	0	61	3	2	1	1	1	1	0	1	3	16	0	5	1	0	0	0	1	0
5.1	2.98	1.62	1.09	5.31	23.81	70	331	25.3	2	145.33	84	1	61	3	1	1	2	1	2	1	1	3	16	0	6	1	0	0	0	0	0
5.61	3.06	2.25	0.65	5.24	23.79	70	479	12.67	1	138	83.67	1	62	3	1	1	2	1	1	0	0	3	16	0	5	1	0	0	1	0	0
4.72	2.5	1.01	2.67	6.73	23.84	101	412	52.34	4	147	93	1	66	3	1	1	2	1	1	0	1	3	16	0	4	1	0	1	0	0	1
6.49	3.49	1.7	2.87	5.52	24.38	89	390	50.46	4	146.33	84	1	75	3	1	2	2	3	2	1	1	3	16	0	6	1	0	1	0	1	0
5.2	2.6	1.79	1.78	8.94	23.11	83	325	47.93	4	163	68.67	1	77	3	2	1	1	5	3	0	0	3	16	0	6	1	1	0	0	0	0
6.35	3.78	2.24	0.73	5.78	23.28	77	293	17.38	1	151.33	96.67	1	61	3	2	1	3	3	3	0	1	1	17	0	5	1	0	1	0	0	0
6.71	3.92	2.14	1.43	7.31	19.36	70	354	32.02	3	119.67	73.33	0	63	3	1	1	2	1	2	0	1	1	17	0	6	1	1	1	0	0	0
3.48	1.75	1.38	0.78	5.03	27.44	80	373	18.49	1	187	88.67	1	66	3	1	1	2	1	1	0	0	1	17	0	6	1	0	0	0	1	0
6.33	3.62	2.01	1.55	5.37	22.3	70	238	31.8	3	165	94.67	1	76	3	2	2	2	5	1	0	0	1	17	0	6	1	0	1	0	0	0
5.25	1.97	1.38	4.19	5.37	25.08	88	389	60.7	4	128	78.67	0	42	1	1	1	3	1	2	1	1	2	17	0	6	1	0	1	0	1	0
3.31	1.39	0.73	2.61	4.98	25.54	83	269	47.8	4	170.33	111	1	48	2	2	1	3	5	1	0	1	2	17	0	5	1	0	1	0	1	0
5.07	3.17	1.31	1.29	4.63	22.09	70	209	24.17	2	129	78	0	49	2	1	1	3	5	2	1	0	2	17	0	6	1	0	0	0	0	0
5.28	2.99	1.23	2.34	5.12	26.76	75	276	47.9	4	138	86	0	49	2	1	1	3	2	4	0	1	2	17	0	6	1	0	1	0	1	0
3.93	1.91	1.37	1.43	5.22	26.61	70	377	35.05	3	120.33	71	0	49	2	2	1	3	1	1	0	1	2	17	0	6	1	0	0	0	1	0
7.23	4.53	1.94	1.68	5.29	22.78	82	321	33.98	3	192.67	96	1	67	3	1	1	2	2	3	0	1	2	17	0	6	1	0	1	0	0	0
4.99	2.42	2.12	0.99	6.11	20.78	84	319	23	2	121.33	71	0	73	3	2	1	1	5	2	0	1	2	17	0	6	1	0	0	0	0	0
4.98	2.8	1.63	1.21	5.88	24.5	95	193	31.09	2	179.33	95	1	75	3	2	2	1	5	1	0	0	2	17	0	6	1	0	0	0	1	1
6.3	3.95	1.24	2.45	5.64	31.57	96	507	61.02	4	144.67	94	1	37	1	1	1	3	3	3	0	1	3	17	0	6	1	0	1	1	1	1
4.89	2.81	1.43	1.42	5.32	24.42	75	316	32.45	3	125.67	79	0	38	1	1	1	2	1	1	0	0	3	17	0	6	1	0	0	0	1	0
6.43	4.11	1.11	2.66	5.14	19.75	82	276	37.96	3	122	71	0	41	1	1	1	3	1	2	0	1	3	17	0	6	1	0	1	0	0	0
4.07	1.67	2.07	0.72	5.09	22.29	75	205	13.5	1	164.33	95.33	1	42	1	2	1	2	3	4	0	0	3	17	0	5	1	0	0	0	0	0
4.24	2.06	1.78	0.87	5.1	24.23	73	186	19.31	1	113	75.33	0	44	1	2	1	2	1	1	0	0	3	17	0	6	1	0	0	0	1	0
4.33	2.86	1.02	1	5.18	22.8	84	468	21.7	2	130	76.33	0	44	1	1	1	2	1	2	1	0	3	17	0	6	1	0	0	1	0	0
5.61	3.6	1.41	1.33	5.4	27.24	88	294	34.82	3	126	86.67	0	45	2	1	1	1	3	3	0	1	3	17	0	6	1	0	0	0	1	0
4.61	2.53	1.69	0.86	5.15	22.05	73	285	17.53	1	93	58	0	46	2	1	1	2	1	2	0	0	3	17	0	6	1	0	0	0	0	0
7.54	1.79	0.48	1.63	5.27	31.25	105	294	45.55	4	143.67	94.33	1	47	2	1	1	1	1	4	1	1	3	17	0	6	1	0	1	0	1	1
5.57	3.3	1.43	1.85	9.59	25.69	94	320	56.08	4	130	79.33	0	47	2	1	1	1	4	3	0	0	3	17	0	5	1	1	0	0	1	1
4.6	2.8	1.15	1.43	5.26	23.63	75	448	31.3	2	132.67	90	1	49	2	1	1	3	2	4	0	1	3	17	0	6	1	0	0	1	0	0
4.51	2.41	1.58	1.15	5.31	21.78	80	253	24.31	2	171.67	97.33	1	50	2	1	1	2	1	2	0	0	3	17	0	4	1	0	0	0	0	0
5.12	3.12	1.41	1.3	5.93	27.08	85	391	36.54	3	139.67	89.67	0	51	2	1	1	3	5	3	0	1	3	17	0	6	1	0	0	0	1	0
5.06	2.8	1.89	0.82	5.43	28.62	80	189	22.91	2	149	99.67	1	53	2	2	1	2	5	1	0	0	3	17	0	5	1	0	0	0	1	0
4.62	3.03	1.12	1.03	6.35	22.11	80	393	26.2	2	170.67	83	1	53	2	1	1	3	5	1	1	1	3	17	0	5	1	0	0	0	0	0
6.13	4.1	0.97	2.33	5.77	25.49	80	292	48.57	4	118	77.33	0	54	2	2	1	3	1	1	0	1	3	17	0	5	1	0	1	0	1	0
6.68	4.37	1.52	1.74	7.93	25.15	85	388	48.57	4	159.33	90.33	1	55	2	2	1	2	1	1	0	0	3	17	0	6	1	1	1	0	1	1
5.47	3.2	1.91	0.79	4.81	22.14	79	329	14.21	1	123.67	72.67	0	56	2	1	1	3	1	2	1	1	3	17	0	6	1	0	0	0	0	0
6.37	3.98	1.88	1.12	6.03	19.28	70	194	23.46	2	140.33	78	1	57	2	2	1	2	1	2	0	0	3	17	0	6	1	0	1	0	0	0
6.15	3.2	2.12	1.82	5	21.94	70	492	33.24	3	155.33	81.33	1	65	3	1	1	3	1	1	1	1	3	17	0	4	1	0	0	1	0	0
5.72	3.48	1.39	1.86	4.93	21.1	78.5	211	32.13	3	156	75.33	1	66	3	2	1	2	1	1	0	0	3	17	0	5	1	0	0	0	0	0
4.45	2.34	1.71	0.88	5	26.91	83	391	21.22	2	121.67	69.33	0	71	3	2	1	1	1	1	0	0	3	17	0	4	1	0	0	0	1	0
6.81	3.97	2.47	0.82	5.22	22.02	83	229	16.76	1	177	78.33	1	73	3	2	1	2	1	1	0	1	3	17	0	5	1	0	1	0	0	0
6.46	3.12	1.15	5.49	18.38	28.37	101	368	111.24	4	160.67	101.67	1	51	2	1	1	2	1	4	0	1	1	18	0	6	1	1	1	0	1	1
5.6	2.22	2.67	1.56	4.97	20.83	66	298	28.22	2	111	65	0	53	2	2	1	3	5	1	0	0	1	18	0	6	1	0	0	0	0	0
5.57	3.19	1.36	2.25	4.96	25.98	81	266	44.66	3	179	98.33	1	63	3	2	1	3	5	1	0	0	1	18	0	5	1	0	0	0	1	0
4.18	1.7	2.2	0.61	4.94	19.17	75	255	7.86	1	159	78	1	68	3	2	1	2	5	1	0	1	1	18	0	5	1	0	0	0	0	0
5.09	2.79	1.54	1.63	5.73	24.44	70	328	37.67	3	133.67	78	0	72	3	2	1	2	5	2	0	0	1	18	0	6	1	0	0	0	1	0
5.24	2.51	1.26	3.23	5.81	22.64	69	268	50.69	4	109.67	71.33	0	55	2	2	2	3	5	1	0	1	2	18	0	4	1	0	1	0	0	0
4.63	2.87	1.02	1.63	5.8	27.21	80	336	42.27	3	132	76	0	59	2	1	1	1	5	2	0	0	2	18	0	6	1	0	0	0	1	0
5.32	3.34	1.43	1.22	5.86	23.94	97	321	30.5	2	168.67	95.67	1	69	3	1	1	2	1	1	1	1	2	18	0	6	1	0	0	0	0	1
6.15	3.62	0.92	3.54	5.35	30.54	70	469	68.66	4	159	87	1	75	3	1	2	3	5	3	1	1	2	18	0	6	1	0	1	1	1	0
6.97	5.12	1.3	1.2	4.79	25.81	90	419	27.25	2	124	82.67	0	32	1	1	1	3	1	2	1	1	3	18	0	6	1	0	1	0	1	1
3.35	1.79	1.31	0.55	5.64	22.76	85	322	9.99	1	111	70.67	0	43	1	1	1	3	1	1	0	0	3	18	0	5	1	0	0	0	0	0
6.38	3.48	0.88	4.45	4.42	23.79	80	224	54.38	4	156	85.33	1	46	2	2	1	3	5	1	0	0	3	18	0	5	1	0	1	0	0	0
4.16	1.86	1.1	2.64	5.08	23.6	76	233	44.91	4	120.33	74.67	0	48	2	2	1	1	3	2	0	0	3	18	0	5	1	0	1	0	0	0
5.71	3.27	2.06	0.83	5.19	21.91	81	238	16.81	1	121	74.33	0	48	2	2	1	2	1	1	0	1	3	18	0	6	1	0	0	0	0	0
5.27	3.1	1.75	0.92	5.21	26.28	70	596	22.97	2	181.67	94	1	52	2	1	1	3	3	2	0	0	3	18	0	6	1	0	0	1	1	0
3.98	2.33	1.04	1.34	5.09	28.08	80	285	34.45	3	139	75.67	0	53	2	1	1	2	1	1	1	1	3	18	0	6	1	0	0	0	1	0
4.64	3.07	1.08	1.08	5.89	31.68	92	430	36.66	3	187.33	118.33	1	54	2	1	1	1	4	3	0	1	3	18	0	6	1	0	0	1	1	1
5.01	2.95	1.45	1.35	5.19	25.15	74	253	31.53	3	124.33	72	0	57	2	2	1	2	1	1	0	1	3	18	0	6	1	0	0	0	1	0
6.51	4.34	1.41	1.67	4.96	30.57	80	401	43.44	3	147.33	83.67	1	58	2	2	1	2	3	2	0	0	3	18	0	5	1	0	1	0	1	0
5.73	2.51	2.84	0.84	4.77	20.4	60	312	14.17	1	181.67	91.67	1	62	3	1	1	3	3	2	0	0	3	18	0	6	1	0	0	0	0	0
7.51	4.66	2.44	0.91	5.28	27.39	87	372	24.01	2	152	69	1	63	3	2	1	3	4	2	0	0	3	18	0	6	1	0	1	0	1	1
5.65	0.36	0.58	1.63	6.34	23.03	88	407	37.82	3	137.33	83.67	1	63	3	1	1	1	1	2	1	1	3	18	0	3	1	0	1	0	0	0
4.52	2.44	1.6	1.06	5.56	27.14	80	174	29.33	2	117.33	50.33	0	66	3	2	1	1	5	1	0	0	3	18	0	6	1	0	0	0	1	0
4.08	2.44	0.98	1.46	10.94	34.4	80	319	71.47	4	142	80.33	1	66	3	2	1	1	1	2	0	0	3	18	0	5	1	1	1	0	1	0
5.15	2.72	0.94	3.27	5.64	26.06	85	264	57.89	4	144.33	81.33	1	67	3	2	1	1	1	1	0	0	3	18	0	5	1	0	1	0	1	1
5.15	2.5	2.23	0.92	5.67	19.56	82	194	18.75	1	165.67	76	1	71	3	2	2	1	1	3	0	0	3	18	0	6	1	0	0	0	0	0
5.65	3.44	1.87	0.75	5.16	28.39	89	275	18.74	1	143	76	1	73	3	2	1	2	5	4	0	0	3	18	0	3	1	0	0	0	1	1
4.29	2.41	1.34	1.18	5.18	29.14	92	271	32.55	3	138	79.67	0	45	2	2	1	2	1	2	0	1	1	19	0	5	1	0	0	0	1	1
5.09	2.79	1.54	1.63	5.73	22.14	78	328	34.12	3	132.67	76.33	0	52	2	2	1	2	5	2	0	0	1	19	0	6	1	0	0	0	0	0
5.12	1.64	1.54	0.71	4.86	19.43	71	242	10.6	1	129.33	67.33	0	55	2	2	1	3	5	3	0	0	1	19	0	6	1	0	1	0	0	0
6.13	3.42	2.33	0.83	4.75	20.53	60	268	13.93	1	135	91.67	1	63	3	2	1	2	5	1	0	1	1	19	0	5	1	0	0	0	0	0
4.29	2.67	1.17	1	4.94	23.84	80	320	21.56	2	120.33	81.33	0	49	2	1	1	2	2	2	1	0	2	19	0	6	1	0	0	0	0	0
5.63	3.25	1.54	1.85	7.32	22.94	70	236	43.88	3	164.33	99	1	60	3	2	1	3	5	1	0	0	2	19	0	5	1	1	0	0	0	0
6.85	4.61	1.56	1.5	5.39	27.11	73	220	37.87	3	153.33	80	1	64	3	2	1	2	5	2	0	1	2	19	0	3	1	0	1	0	1	0
5.86	3.94	1.08	1.85	5.04	23.51	70	377	36.19	3	126.33	72	0	68	3	1	1	3	5	1	0	1	2	19	0	2	1	0	0	0	0	0
6.57	3.99	1.8	1.72	8.31	20.81	86	345	40.93	3	181.67	86.33	1	70	3	2	1	2	1	2	0	0	2	19	0	1	1	1	1	0	0	1
7.81	1.91	0.69	1.63	5.69	22.84	76	324	35.04	3	112	79.33	0	35	1	1	1	2	3	2	0	0	3	19	0	6	1	0	1	0	0	0
4.4	2.41	1.65	0.74	4.69	22.65	72	318	12.48	1	108.33	71.33	0	42	1	1	1	2	1	1	1	1	3	19	0	6	1	0	0	0	0	0
4.94	3.3	1.14	1.09	5.28	28.28	99	388	29.89	2	168	105.33	1	42	1	1	1	2	3	2	1	1	3	19	0	5	1	0	0	0	1	1
5.63	3.43	1.59	1.34	5.3	23.54	89	401	29.83	2	124	79.33	0	43	1	1	1	3	1	1	1	1	3	19	0	6	1	0	0	0	0	0
6.32	3.97	1.14	2.66	4.77	29.76	84	876	54.98	4	176	113.33	1	43	1	1	1	1	4	4	1	1	3	19	0	6	1	0	1	1	1	0
5.15	2.46	0.74	4.3	4.96	27.55	95	335	65.21	4	126	80	0	44	1	1	1	3	4	2	1	1	3	19	0	6	1	0	1	0	1	1
4.41	2.28	1.62	1.13	5.17	23.51	80	265	25.2	2	119.33	79.33	1	45	2	2	1	3	1	1	0	0	3	19	0	3	1	0	0	0	0	0
4.6	2.98	1.09	1.16	4.84	25.97	80	279	26.81	2	132	78	0	45	2	1	1	1	2	2	0	0	3	19	0	6	1	0	0	0	1	0
6.29	3.84	1.38	2.35	6.35	27.02	82	307	54.3	4	142	81.67	1	45	2	2	1	3	3	2	0	1	3	19	0	6	1	0	1	0	1	0
4.7	1.83	2.6	0.59	4.63	21.33	64	211	6.65	1	118.67	77.33	0	46	2	2	1	3	5	1	0	0	3	19	0	5	1	0	0	0	0	0
6.45	4.3	1.58	1.25	4.06	24.69	70	347	22.99	2	130	90.33	1	46	2	1	1	3	5	2	0	1	3	19	0	6	1	0	1	0	1	0
5.36	3.03	1.16	2.57	5.1	25.92	98	359	48.73	4	138	92.67	1	46	2	1	1	1	1	1	0	0	3	19	0	6	1	0	1	0	1	1
5.97	3.44	2.02	1.13	5.67	29.05	97	291	33.82	3	145	83	1	47	2	2	1	2	1	1	0	1	3	19	0	6	1	0	0	0	1	1
4.6	2.66	1.55	0.85	4.74	26.57	80	358	18.61	1	134.67	87.67	0	47	2	1	1	2	4	4	0	1	3	19	0	6	1	0	0	0	1	0
3.37	1.47	1.64	0.58	5.73	26.68	70	289	13.55	1	107.33	68.33	0	48	2	2	1	3	5	2	0	1	3	19	0	6	1	0	0	0	1	0
4.9	2.94	1.3	1.46	7.27	27.81	80	296	46.42	4	130.33	76.33	0	48	2	2	1	2	1	1	0	0	3	19	0	6	1	1	0	0	1	0
5.01	2.88	0.77	2.99	5.09	25.61	65	377	51.97	4	158	85.33	1	48	2	1	1	3	3	2	0	1	3	19	0	6	1	0	1	0	1	0
7.08	3.42	2.28	3.04	4.74	29.47	80	334	58.2	4	139.33	67.67	0	49	2	2	1	2	1	1	0	0	3	19	0	6	1	0	1	0	1	0
6.44	4.02	2.01	0.91	5.64	21.53	70	362	20.29	1	135.67	49.33	0	49	2	1	1	2	1	1	0	0	3	19	0	5	1	0	1	0	0	0
7.63	5.29	1.46	1.94	6	26.6	86	369	46.85	4	127	82.33	0	49	2	1	1	2	1	4	1	1	3	19	0	6	1	0	1	0	1	0
6.88	3.99	1.98	2	5.57	23.37	70	414	40.14	3	124.67	78	0	50	2	1	1	2	5	2	0	1	3	19	0	6	1	0	1	0	0	0
4.71	2.42	1.55	1.63	6.91	27.58	94	323	47.67	4	136	92.67	1	51	2	1	1	1	5	1	1	1	3	19	0	6	1	1	0	0	1	1
5.87	3.63	1.77	1.03	5.61	27.04	90	307	28.69	2	128.33	75	0	52	2	2	1	2	1	2	0	1	3	19	0	5	1	0	0	0	1	1
5.99	4.08	1.4	1.13	4.96	27.36	80	445	28.19	2	175.33	108	1	53	2	1	1	3	5	2	0	0	3	19	0	6	1	0	0	1	1	0
5.8	3.62	1.55	1.39	5.36	22.15	79	279	29.13	2	139	73.67	0	55	2	2	1	3	1	1	0	0	3	19	0	5	1	0	0	0	0	0
5.39	2.7	1.63	2.33	5.84	24.45	80	351	46.88	4	156.33	76.33	1	55	2	2	1	3	1	2	0	1	3	19	0	6	1	0	1	0	1	0
5.33	3.46	1.2	1.47	4.98	25.97	86	400	33.7	3	123	81	0	55	2	1	2	2	1	1	1	0	3	19	0	5	1	0	0	0	1	0
4.26	2.26	0.98	2.24	4.8	28.84	92	344	48.51	4	122.33	86.33	1	56	2	1	1	3	5	1	1	0	3	19	0	6	1	0	1	0	1	1
3.74	1.7	1.77	0.6	4.12	21.1	70	442	4.47	1	134.67	75.67	0	59	2	1	1	3	1	1	1	1	3	19	0	3	1	0	0	1	0	0
4.21	2.34	0.76	2.45	12.16	25.35	70	160	68.47	4	115.67	67	1	63	3	1	1	3	1	2	1	1	3	19	0	4	1	1	1	0	1	0
5.33	3.23	1.76	0.75	5.77	20.83	70	237	16.08	1	143	83.33	1	63	3	2	1	2	1	1	0	0	3	19	0	5	1	0	0	0	0	0
6.95	4.67	1.83	0.98	5.69	23.38	80	278	23.97	2	146	81.67	1	63	3	1	1	3	5	4	0	1	3	19	0	3	1	1	1	0	0	0
4.69	3.13	1.14	0.93	5.85	26.99	85	320	27.01	2	138.67	88.67	1	63	3	1	1	3	2	4	0	0	3	19	0	6	1	0	0	0	1	0
4.8	2.74	1.71	0.76	5.55	26.48	86	176	19.76	1	148.33	76	1	64	3	2	1	2	1	1	0	1	3	19	0	4	1	0	0	0	1	1
4.13	1.98	1.46	1.51	7.22	27.14	87	509	46.02	4	145.67	81	1	64	3	1	1	3	1	4	1	1	3	19	0	6	1	1	0	1	1	0
5.05	2.97	1.2	1.93	5.99	23.24	80	251	40.77	3	128.33	75.67	0	65	3	2	2	3	1	2	0	0	3	19	0	6	1	0	0	0	0	0
5.09	2.79	1.54	1.63	5.73	22.93	84	328	35.34	3	145.67	83	1	68	3	2	1	1	5	4	0	0	3	19	0	6	1	0	0	0	0	0
4.06	2.17	1.34	1.2	5.75	28.09	100	407	34.79	3	161	89.33	1	68	3	1	1	2	1	1	1	1	3	19	0	4	1	0	0	0	1	1
5.38	3.21	1.58	1.3	6.57	26.84	80	273	38.96	3	150.67	72.67	1	69	3	2	1	2	5	3	0	1	3	19	0	5	1	0	0	0	1	0
6.27	3.56	2.07	1.4	10.58	22.32	86	220	44.69	3	153	73	1	72	3	2	1	1	1	2	0	0	3	19	0	6	1	1	1	0	0	1
6.53	4.46	1.37	1.55	5.32	17.07	84	506	24.18	2	115.33	78.67	0	75	3	1	1	2	5	2	0	1	3	19	0	6	1	0	1	1	0	0
5.43	3.25	1.03	2.53	5.49	30.33	109	258	58.78	4	130.33	57	0	70	3	2	1	2	1	2	0	0	1	20	1	5	1	0	1	0	1	1
4.55	2.3	1.41	1.85	5.68	36.19	100	386	60.04	4	137.67	92.67	1	39	1	2	1	2	1	2	0	0	1	20	1	5	1	0	0	0	1	1
7.04	3.7	1.41	4.25	4.99	24.07	60	240	56.83	4	147.67	82.67	1	51	2	2	1	2	1	2	0	0	1	20	1	6	1	0	1	0	1	0
6.68	4.76	1.32	1.33	5.97	24.54	85	318	33.84	3	133	85.67	0	63	3	1	1	3	5	3	0	0	1	20	1	6	1	0	1	0	1	0
6.91	4.05	2.35	1.13	5.22	25.55	85	209	27.63	2	125	74	0	64	3	2	2	2	1	3	0	0	1	20	1	5	1	0	1	0	1	1
6.03	3.83	1.33	1.92	6.02	25.4	92	541	44.56	3	129	86.67	0	65	3	1	1	2	1	3	0	0	1	20	1	6	1	0	0	1	1	1
7.38	5.06	1.13	2.62	5.94	25.19	81	398	51.68	4	178.33	89	1	70	3	1	1	3	1	1	0	1	1	20	1	6	1	0	1	0	1	0
4.91	2.36	1.61	2.07	5.3	20.7	84	209	35.23	3	151.67	76	1	74	3	2	1	3	5	4	0	0	1	20	1	5	1	0	0	0	0	0
5.09	2.79	1.54	1.63	5.73	21.3	76	328	32.83	3	142	78	1	77	3	1	1	2	5	1	0	0	1	20	1	5	1	0	0	0	0	0
4.69	2.39	2.07	0.51	5.49	25.64	70	215	8.63	1	113.67	69	0	44	1	2	1	1	4	1	0	0	2	20	1	6	1	0	0	0	1	0
4.51	2.3	1.79	0.93	4.87	23.24	83	275	19	1	118.33	76.67	0	48	2	2	1	1	5	1	0	0	2	20	1	6	1	0	0	0	0	0
5.08	2.83	1.24	2.22	5.55	25.59	82	338	46.53	4	111	69.67	0	52	2	2	1	3	1	2	0	0	2	20	1	6	1	0	0	0	1	0
5.24	2.33	2.26	1.42	5.35	23.57	80	401	31.46	3	140.33	79.67	1	52	2	1	1	2	1	1	0	0	2	20	1	5	1	0	0	0	0	0
5.86	3.3	1.11	3.19	7.7	31.24	94	498	78.35	4	144.67	91	1	52	2	2	1	2	5	4	0	0	2	20	1	6	1	1	1	1	1	1
5.21	3.04	1.16	2.22	5.05	25.64	89	480	44.2	3	137.33	76.67	0	62	3	1	1	3	5	2	0	0	2	20	1	6	1	0	0	1	1	0
4.98	2.67	1.98	0.73	4.86	21.87	67	302	12.54	1	181.67	108.33	1	63	3	1	1	3	4	1	1	1	2	20	1	6	1	0	0	0	0	0
6.37	4.1	1.35	2.02	6.61	24.5	80	341	46.51	4	150	79	1	70	3	1	1	1	5	2	1	1	2	20	1	6	1	0	1	0	1	0
5.84	3.5	1.44	1.97	5.36	24.65	87	511	41.01	3	132.67	76.33	1	71	3	2	2	2	1	3	0	0	2	20	1	6	1	0	0	1	1	1
5.05	3.21	1.52	0.71	5.05	24.73	70	358	14.44	1	141	73.67	1	72	3	1	2	2	5	2	0	0	2	20	1	5	1	0	0	0	1	0
4.49	2.25	1.14	2.43	5.91	29.21	80	436	57.58	4	172.67	83.67	1	73	3	1	2	2	5	2	0	0	2	20	1	3	1	0	1	1	1	0
4.84	3.14	1.07	1.39	6.09	22.92	75	441	33.07	3	133.33	72	0	34	1	1	1	1	3	2	1	1	3	20	1	6	1	0	0	1	0	0
3.27	1.37	1.52	0.84	4.48	22.72	67	288	14.36	1	130.33	83	0	35	1	2	1	2	5	3	0	1	3	20	1	6	1	0	0	0	0	0
5.06	2.84	1.74	1.06	4.6	29.76	99	368	26.52	2	133	83.67	0	37	1	1	1	3	4	3	0	1	3	20	1	6	1	0	0	0	1	1
6.69	3.84	1.08	3.89	6.09	25.99	98	421	64.24	4	137.33	94.67	1	39	1	1	1	3	4	2	1	1	3	20	1	6	1	0	1	1	1	1
4.78	1.73	1.03	4.45	5.06	26.62	95	425	64.45	4	115.67	76	0	40	1	1	1	3	3	4	0	1	3	20	1	6	1	0	1	1	1	1
3.79	2.03	1.56	0.44	4.96	24.35	82	229	2.13	1	103.33	68	0	41	1	2	1	3	2	1	0	0	3	20	1	6	1	0	0	0	1	0
5.44	2.41	2.28	1.66	4.83	20.2	75	169	28.05	2	105.67	69.67	0	42	1	1	1	3	4	1	1	1	3	20	1	6	1	0	0	0	0	0
4.43	1.54	2.59	0.65	4.95	22.86	75	182	10.87	1	132.33	81.33	0	44	1	2	1	2	1	1	0	1	3	20	1	6.5	1	0	0	0	0	0
4.48	2.42	1.29	1.69	4.94	23.07	73	281	32.97	3	113.33	80.33	0	44	1	2	1	3	2	2	0	1	3	20	1	6	1	0	0	0	0	0
5.21	2.76	1.86	1.3	4.75	23.94	88	308	26.99	2	111.33	78.67	0	44	1	1	1	3	1	3	1	1	3	20	1	6	1	0	0	0	0	0
5.75	2.89	2.03	1.82	4.85	21.5	67	229	31.92	3	152	97.67	1	45	2	2	1	2	4	3	0	0	3	20	1	6	1	0	0	0	0	0
5.18	3.07	1.68	0.95	5.32	27.7	95	384	25.68	2	154	95.33	1	48	2	1	1	3	4	2	0	1	3	20	1	6	1	0	0	0	1	1
7.29	4.24	1.7	2.97	6.52	26.6	100	403	60.39	4	135	93	1	48	2	1	1	3	1	2	1	1	3	20	1	6	1	0	1	0	1	1
4.62	2.34	1.98	0.67	5.82	24.54	85	324	16.38	1	149	83.67	1	49	2	1	1	3	3	1	0	1	3	20	1	6	1	0	0	0	1	0
5.28	2.86	2	0.93	5.46	26.95	95	329	25.11	2	164.33	103.67	1	50	2	1	1	1	4	4	1	1	3	20	1	6	1	0	0	0	1	1
6.03	3.82	1.46	1.64	6.38	36	97	339	59.57	4	125.67	68.33	0	50	2	2	1	3	5	2	0	1	3	20	1	4	1	0	0	0	1	1
6.64	2.63	0.77	9.74	10.03	28.66	88	330	111.45	4	133	77	0	51	2	1	2	3	4	3	1	1	3	20	1	6	1	1	1	0	1	0
5.29	3.38	0.98	2.04	4.76	28.06	80	504	44.34	3	146	89	1	52	2	1	2	3	4	1	0	0	3	20	1	6	1	0	1	1	1	0
7.53	4.08	2.37	2.37	5.86	26.23	80	492	50.83	4	155	94.33	1	53	2	1	1	3	1	2	1	1	3	20	1	6	1	0	1	1	1	0
3.96	2.5	0.98	1.06	5.08	22.67	75	292	22.45	2	152.67	84.67	1	54	2	2	1	3	4	3	0	0	3	20	1	6	1	0	1	0	0	0
5.03	2.09	2.74	0.45	5.13	23.38	83	223	3.35	1	113	76	0	55	2	2	1	2	1	4	0	1	3	20	1	6	1	0	0	0	0	0
5.99	4.01	1.29	1.51	5.71	28.36	98	337	41.44	3	131	81.67	0	55	2	1	1	1	4	1	1	0	3	20	1	6	1	0	0	0	1	1
6.97	3.65	2.3	2.25	7.54	22.41	70	316	47.91	4	173.33	96.33	1	57	2	1	1	1	3	2	1	1	3	20	1	6	1	1	1	0	0	0
6.3	3.61	2.34	0.76	4.94	13.88	77	293	8.74	1	174.33	99.33	1	59	2	1	1	3	1	1	0	1	3	20	1	5	1	0	1	0	0	0
5.7	3.21	1.21	2.81	5.77	23.31	85	461	48.78	4	126.67	80	0	59	2	2	2	3	3	1	0	1	3	20	1	6	1	0	1	1	0	1
5.36	3.49	1.49	0.84	6.29	29.87	70	302	29.02	2	141	84.33	1	61	3	2	2	1	1	2	0	1	3	20	1	6	1	0	0	0	1	0
5.61	3.66	1.44	1.13	5.48	26.18	88	327	29.59	2	128.67	75	0	61	3	1	1	2	1	1	0	1	3	20	1	2	1	0	0	0	1	0
5.46	1.16	0.78	8.17	7.7	24.8	80	418	85.52	4	163	87.67	1	61	3	1	1	2	5	1	0	0	3	20	1	6	1	1	1	0	1	0
5.01	2.71	1.9	0.89	5.72	23.94	90	456	22.37	2	142.33	83	1	61	3	1	1	2	3	1	0	1	3	20	1	6	1	0	0	1	0	1
5.78	3.9	1.51	0.81	4.27	21.48	70	288	11.77	1	127.33	70.33	0	62	3	1	1	1	1	2	1	0	3	20	1	6	1	0	0	0	0	0
5.71	3.27	1.1	2.94	10.29	35.22	90	324	95.67	4	133.67	69	0	65	3	1	1	2	5	1	1	0	3	20	1	5	1	1	1	0	1	1
5.17	3.18	1.41	1.27	5.87	24.23	65	358	31.88	3	140	59.67	1	66	3	2	1	2	1	1	0	1	3	20	1	6	1	0	0	0	1	0
4.11	2.26	1.51	0.74	6.15	23.8	80	436	19.57	1	156	80.67	1	71	3	1	1	3	5	2	0	0	3	20	1	6	1	0	0	1	0	0
4.75	2.44	1.22	2.39	5.18	27.61	100.5	350	50.33	4	150.67	75.33	1	73	3	2	2	1	1	1	0	0	3	20	1	4	1	0	1	0	1	1
6.05	3.91	1.72	0.93	5.16	20.55	71	279	17.99	1	110.33	71.33	0	34	1	2	1	2	5	2	0	0	1	21	1	5	1	0	0	0	0	0
3.51	1.21	1.9	0.87	5.16	25.89	80	328	20.93	2	130.67	87.67	0	46	2	2	1	1	5	3	0	0	1	21	1	5	1	0	0	0	1	0
6.24	3.87	0.93	3.16	4.82	27.7	85	372	56.24	4	187	111.67	1	47	2	1	1	2	5	2	0	1	1	21	1	5	1	0	1	0	1	0
4.93	2.54	1.5	1.95	5.05	23.66	90	422	37.72	3	138.33	96.33	1	50	2	1	1	2	5	2	1	1	1	21	1	6	1	0	0	1	0	1
4.4	1.94	1.9	1.24	7.46	25.68	80	257	39.33	3	141.33	96.67	1	61	3	2	1	1	1	2	0	0	1	21	1	4	1	1	0	0	1	0
7.81	5.41	2.09	0.69	5.89	22.5	85	219	15.95	1	159	97	1	64	3	1	1	2	1	2	0	0	1	21	1	6	1	0	1	0	0	0
4.45	2.39	1.36	1.55	10.17	22.21	82	278	45.85	4	144.33	77	1	64	3	2	2	1	5	1	0	0	1	21	1	5	1	1	0	0	0	0
7.15	4.91	1.24	2.21	8.81	24.97	80	294	56.83	4	146.33	65.67	1	75	3	1	1	2	5	1	0	1	1	21	1	6	1	1	1	0	1	0
6.37	4.21	1.27	1.95	5.32	22.59	83	417	37.19	3	159.67	101.33	1	46	2	1	1	3	5	3	0	1	2	21	1	6	1	0	1	0	0	0
5.35	2.75	1.61	2.17	4.58	29.06	80	330	46.59	4	123.67	72	0	49	2	2	1	2	4	2	0	1	2	21	1	5	1	0	0	0	1	0
6.23	3.63	1.6	2.19	5.3	20.01	73	253	35.19	3	146	87.67	1	54	2	2	1	3	5	4	0	1	2	21	1	5	1	0	1	0	0	0
8.96	5.8	1.38	3.91	4.72	30.83	102	570	68.51	4	135	84.33	1	55	2	1	1	3	5	1	1	0	2	21	1	6	1	0	1	1	1	1
6.93	4.71	1.2	2.25	7.16	25.72	97	396	53.66	4	140.67	86.67	1	58	2	1	1	3	1	1	1	0	2	21	1	6	1	1	1	0	1	1
3.05	1.17	1.27	1.34	6.38	29.79	90	396	43.28	3	133.33	81.67	1	60	3	2	2	3	5	2	0	0	2	21	1	6	1	1	0	0	1	1
5.11	3.17	1.19	1.65	5.47	22.1	80	275	33.3	3	147.33	73.67	1	62	3	1	1	3	3	1	0	0	2	21	1	4	1	0	0	0	0	0
6.09	3.18	1.39	3.35	4.98	23.73	84	311	50.34	4	130.67	80.33	0	62	3	1	1	1	5	2	0	0	2	21	1	6	1	0	1	0	0	0
5.97	3.71	1.76	1.11	6.23	26.62	86	313	33.02	3	146.67	68.67	1	63	3	2	1	1	1	2	0	1	2	21	1	5	1	0	0	0	1	1
5.74	3.77	1.49	1.06	6.5	27.69	99	400	34.25	3	134.67	82	0	63	3	1	1	3	5	2	1	0	2	21	1	6	1	0	0	0	1	1
6.08	3.76	1.37	2.08	5.38	23.58	80	362	40.6	3	138	74	0	66	3	1	1	2	5	3	1	1	2	21	1	6	1	0	0	0	0	0
5.66	3.5	1.18	2.15	4.93	24.4	79	352	40.69	3	127	80	0	67	3	1	1	1	5	4	0	1	2	21	1	5	1	0	0	0	1	0
4.76	2.23	2	1.16	5.39	22.07	89	361	25.16	2	192.33	105.33	1	71	3	2	1	2	1	1	0	0	2	21	1	3	1	0	0	0	0	1
5.1	3.06	1.05	2.17	4.82	29.41	93	393	48.65	4	127.67	81	0	31	1	1	1	1	1	3	1	1	3	21	1	6	1	0	0	0	1	1
5.6	3.09	1.45	2.33	5.12	29.06	88	430	51.9	4	162.67	111	1	40	1	1	1	3	3	4	1	1	3	21	1	6	1	0	1	1	1	0
4.49	2.31	1.45	1.61	5.44	28.39	85	302	41.93	3	110	72	0	42	1	2	1	1	4	1	0	1	3	21	1	6	1	0	0	0	1	1
5.27	2.77	1.9	1.31	4.71	25.34	81	379	28.55	2	135.67	90	1	42	1	1	1	3	2	4	0	1	3	21	1	6	1	0	0	0	1	0
4.98	2.93	1.17	1.94	5.17	27.93	90	460	45.03	4	143.67	95.33	1	43	1	1	1	3	1	3	0	0	3	21	1	6	1	0	0	1	1	1
4.38	1.95	1.83	1.31	4.71	22.71	75	314	25.58	2	117	70.33	0	44	1	2	2	3	5	1	0	0	3	21	1	6	1	0	0	0	0	0
4.36	2.14	1.85	0.82	6.01	28.6	92	404	25.79	2	126	64.67	0	44	1	1	1	1	3	1	0	0	3	21	1	6	1	0	0	0	1	1
3.71	2.02	1.07	1.37	5.17	27.22	80	354	34.42	3	113	68.33	0	46	2	2	1	3	4	3	0	0	3	21	1	6	1	0	0	0	1	0
6.09	3.15	1.28	3.66	6.51	31.25	102	470	77.43	4	140.33	91.67	1	46	2	1	1	3	1	4	0	1	3	21	1	6	1	0	1	1	1	1
4.59	2.92	1.13	1.19	4.54	26.09	90	291	25.93	2	116	72.67	0	47	2	1	1	3	1	2	0	1	3	21	1	6	1	0	0	0	1	1
4.91	2.5	2.09	0.71	4.24	26.68	70	314	10.91	1	107.67	50.33	0	47	2	2	1	3	4	1	0	0	3	21	1	5	1	0	0	0	1	0
5.99	1.49	0.55	1.63	6.16	27.84	68	416	44.92	4	160.67	92	1	47	2	1	1	2	3	3	1	0	3	21	1	6	1	0	1	0	1	0
5.06	2.49	0.84	4.94	9.36	24.35	80	429	76.48	4	129	81.67	0	47	2	1	1	2	1	2	0	1	3	21	1	6	1	1	1	1	1	0
4.51	2.82	0.94	1.64	4.87	23.19	93	270	32.11	3	122	75.67	0	49	2	1	1	2	3	3	1	0	3	21	1	5	1	0	1	0	0	1
5.11	3.04	1.45	1.36	10.24	29.86	89	282	57.95	4	142.67	82.33	1	49	2	2	2	1	4	1	0	0	3	21	1	6	1	1	0	0	1	1
4.26	1.34	1.59	2.92	5.78	27.52	96	527	58.7	4	133.33	84.33	0	51	2	1	1	1	1	4	0	1	3	21	1	5	1	0	1	1	1	1
5.88	3.21	2.18	1.08	4.98	28.26	87	325	27.96	2	122.33	83.33	0	52	2	2	1	2	1	2	0	0	3	21	1	6	1	0	0	0	1	1
5.12	2.78	1.73	1.35	5.49	27.78	80	208	36.39	3	166.67	92	1	54	2	2	2	3	1	1	0	1	3	21	1	6	1	0	0	0	1	0
4.91	2.23	1.68	2.21	4.95	29.48	80	341	50.09	4	155.67	85.33	1	54	2	2	1	3	1	1	0	0	3	21	1	6	1	0	0	0	1	0
4.61	2.49	1.73	0.86	5.35	21.87	83	334	18.22	1	120	78	0	55	2	1	1	3	1	1	1	1	3	21	1	6	1	0	0	0	0	0
6.59	3.93	1.96	1.55	4.89	26.12	65	279	34.8	3	175	86.33	1	57	2	2	1	3	1	1	0	0	3	21	1	6	1	0	1	0	1	0
3.96	1.84	1.41	1.57	4.92	25.27	70	350	34.15	3	172.67	82	1	58	2	1	1	1	1	1	1	1	3	21	1	6	1	0	0	0	1	0
3.41	1.47	0.89	2.3	5.51	21.76	90	118	40.18	3	132.67	91.33	1	60	3	2	1	2	5	2	0	0	3	21	1	4	1	0	1	0	0	1
4.7	2.44	1.25	2.22	5.28	23.91	88	419	42.28	3	135.67	84.67	0	62	3	1	1	3	5	4	1	1	3	21	1	6	1	0	0	0	0	0
4.97	2.26	2.17	1.19	5.91	18.86	70	258	23.72	2	161.67	87	1	70	3	2	1	2	5	2	0	0	3	21	1	4	1	0	0	0	0	0
6.28	3.7	1.47	2.44	5.37	25.79	78	412	48.48	4	154.67	76.33	1	70	3	2	2	3	1	1	0	1	3	21	1	3	1	0	1	0	1	0
5.72	2.93	2.35	0.96	5.57	20.04	80	231	19.71	1	121.67	64.33	0	72	3	2	1	1	1	2	0	1	3	21	1	4	1	0	0	0	0	0
5.12	2.39	2.13	1.32	5.65	20.96	86	270	27.59	2	168.33	86	1	76	3	1	1	1	5	1	0	0	3	21	1	6	1	0	0	0	0	0
3.17	1.12	1.55	1.1	8	22.15	70	395	32.82	3	170.33	68.33	1	79	3	1	1	2	5	3	0	1	3	21	1	4	1	1	0	0	0	0
4.08	2.06	1.57	0.98	4.94	21.41	87	304	18.93	1	168.67	90	1	72	3	1	1	2	1	1	1	0	1	22	1	6	1	0	0	0	0	0
5.81	3.69	1.54	1.27	5.11	25.24	78	315	29.71	2	136.33	86.67	0	50	2	2	1	2	1	2	0	1	1	22	1	6	1	0	0	0	1	0
4.87	1.77	2.31	1.73	5.38	24.91	81	264	38.3	3	139	92	1	55	2	2	1	1	1	1	0	1	1	22	1	6	1	0	0	0	1	0
5.01	3.06	1.56	0.85	5.33	22.18	85	291	18.14	1	117	71.67	0	55	2	2	1	3	5	1	0	0	1	22	1	4	1	0	0	0	0	1
4.79	2.66	1.24	1.95	5.98	34.38	108	539	60.62	4	170.33	109.33	1	58	2	1	1	1	1	1	0	1	1	22	1	4	1	0	0	1	1	1
5.91	3.1	1.07	4.74	5.84	25.42	80	325	66.79	4	140.67	85	1	60	3	1	1	3	5	2	0	1	1	22	1	4	1	0	1	0	1	0
5.97	2.89	2.65	0.94	7.62	24.44	70	285	31.18	2	169	98.33	1	62	3	1	2	1	1	1	0	0	1	22	1	1	1	1	0	0	1	0
5.45	2.84	0.96	3.64	9.04	29.69	97	301	83.15	4	189	90.33	1	62	3	2	1	2	5	2	0	1	1	22	1	6	1	1	1	0	1	1
4.54	2.42	1.55	1.26	11.34	25.16	80	259	49.47	4	180	79.33	1	63	3	1	1	2	5	1	0	1	1	22	1	6	1	1	0	0	1	0
5.49	3.37	1.49	1.39	7.27	30.96	90	340	50.15	4	129.33	72.33	0	73	3	2	2	3	5	2	0	1	1	22	1	4	1	1	0	0	1	1
4.46	1.95	1.95	1.23	4.99	22.37	73	306	25.08	2	99.67	67.67	0	42	1	2	1	3	1	2	0	1	2	22	1	6	1	0	0	0	0	0
5.42	3.37	1.82	0.51	5.3	23.07	70	156	6.95	1	97.33	58.67	0	44	1	2	2	3	4	4	0	1	2	22	1	6	1	0	0	0	0	0
5.63	2.31	2.85	1.03	6.27	18.16	80	299	21.29	2	142	91	1	48	2	2	1	2	5	2	0	1	2	22	1	6	1	0	0	0	0	0
4.99	2.44	2.15	0.88	5.2	21.41	72	324	17.72	1	126.33	83.33	0	52	2	1	1	3	1	3	0	1	2	22	1	6	1	0	0	0	0	0
5.77	3.31	1.71	1.64	4.81	24.68	86	409	33.87	3	145.67	94	1	55	2	2	1	2	1	2	0	0	2	22	1	5	1	0	0	0	1	1
5.91	3.08	2.38	1	4.89	16.96	72	193	15.16	1	118	72.33	0	58	2	2	1	1	5	2	0	1	2	22	1	4	1	0	0	0	0	0
4.54	2.34	1.43	1.7	6.61	25.85	88	391	44.62	3	135.67	70	1	62	3	1	1	3	5	2	1	1	2	22	1	5	1	0	0	0	1	0
5.31	2.88	1.41	2.25	4.98	25.97	95	357	44.75	3	180.67	76.67	1	71	3	2	1	2	5	2	0	0	2	22	1	5	1	0	0	0	1	1
6.38	3.1	1.28	5.21	7.11	25.48	91	241	74.37	4	164.33	72	1	72	3	2	1	1	5	2	0	1	2	22	1	5	1	1	1	0	1	1
5.44	3.48	1.19	1.69	15.93	23.14	70	230	60.16	4	157	82.67	1	73	3	1	1	3	5	2	1	0	2	22	1	5	1	1	0	0	0	0
4.09	1.8	1.99	0.66	4.76	18.93	70	292	8.55	1	109.33	72.33	0	31	1	1	1	3	4	4	0	1	3	22	1	6	1	0	0	0	0	0
5.37	3.63	0.94	1.76	4.69	27.46	87	360	38.93	3	123.67	72.67	0	32	1	1	1	1	1	2	0	1	3	22	1	6	1	0	1	0	1	0
4.84	2.98	1.15	1.56	5.24	29.16	90	337	41.05	3	128.33	98	1	36	1	1	1	2	4	4	0	1	3	22	1	6	1	0	0	0	1	1
4.75	2.71	1.39	1.42	4.84	24.71	80	280	30.5	2	103.33	65.67	0	37	1	2	1	1	4	4	0	0	3	22	1	6	1	0	0	0	1	0
3.87	2.12	1.24	1.12	5.68	36.69	90	360	42.46	3	146.33	103.67	1	37	1	2	1	1	4	2	0	0	3	22	1	6	1	0	0	0	1	1
4.23	2.22	1.12	1.95	5.01	31.55	60	438	50.04	4	113.67	73	0	38	1	1	1	1	4	2	1	1	3	22	1	6	1	0	0	1	1	0
4.25	2.39	1.39	1.03	4.78	25	86	311	22.52	2	112	64	0	42	1	2	1	2	4	1	0	0	3	22	1	6	1	0	0	0	1	1
4.09	2.11	0.93	2.32	5.26	24.92	82	267	45.07	4	117.67	78.33	0	43	1	2	2	1	1	1	0	0	3	22	1	6	1	0	1	0	1	0
5.52	3.59	1.43	1.11	6.09	25.32	85	324	30.84	2	146.67	97	1	43	1	2	1	2	1	2	0	0	3	22	1	6	1	0	0	0	1	1
4.06	1.85	1.52	1.52	5.47	22.84	87	204	32.54	3	121.33	73.33	0	46	2	2	1	3	5	1	0	1	3	22	1	4	1	0	0	0	0	1
6.86	4.2	2.32	0.74	5.18	22.77	80	251	14.81	1	154.33	84	1	46	2	1	1	2	5	1	1	0	3	22	1	6	1	0	1	0	0	0
5.07	3.13	1.09	1.87	5.6	32.04	90	294	53.04	4	130	82.67	0	46	2	2	1	2	1	2	0	1	3	22	1	6	1	0	0	0	1	1
5.32	2.96	1.81	1.22	4.69	25.44	77	383	26.74	2	123.33	82.67	0	46	2	2	1	1	1	4	0	1	3	22	1	6	1	0	0	0	1	0
4.73	2.48	1.87	0.83	4.77	21.14	74	216	14.44	1	131.33	74.67	0	47	2	2	1	2	4	2	0	0	3	22	1	6	1	0	0	0	0	0
3.9	2.07	1.01	1.81	5.03	20.64	70	264	31.28	2	162.33	94.33	1	47	2	2	1	2	4	2	0	1	3	22	1	4	1	0	0	0	0	0
4.48	2.68	1.45	0.76	4.96	28.63	75	321	18.15	1	146.67	90.67	1	47	2	1	1	3	2	4	1	1	3	22	1	5	1	0	0	0	1	0
4.61	2.67	1.38	1.24	5.36	26.71	70	374	32.08	3	119.33	77.33	0	47	2	2	1	3	4	2	0	0	3	22	1	6	1	0	0	0	1	0
4.81	1.57	2.95	0.63	4.95	24.22	87	420	10.76	1	139.67	84.33	0	47	2	1	1	2	1	3	0	1	3	22	1	6	1	0	0	1	1	0
4.14	2.4	1.32	0.92	5.14	25.28	78	356	21.75	2	114	76.67	0	49	2	2	1	2	4	2	0	1	3	22	1	6	1	0	0	0	1	0
4.36	2.43	1.08	1.87	4.82	23.15	77	346	34.85	3	113.33	62.67	0	52	2	2	1	3	4	3	0	1	3	22	1	4	1	0	0	0	0	0
4.91	2.59	1.97	0.78	4.81	22.89	68	356	14.4	1	134.67	81	0	53	2	2	1	1	5	3	0	1	3	22	1	4	1	0	0	0	0	0
6.13	3.63	1.55	2.08	11.86	28.19	80	290	70.82	4	103.33	65	0	54	2	2	1	3	5	2	0	0	3	22	1	6	1	1	0	0	1	0
7.12	4.04	2.57	1.12	4.83	21.45	80	334	21.34	2	144	82.67	1	54	2	1	1	1	1	1	1	1	3	22	1	5	1	0	1	0	0	0
6.12	3.67	2.02	0.95	4.7	19.73	65	212	15.85	1	134	97.67	1	55	2	2	1	1	5	1	0	0	3	22	1	5	1	0	0	0	0	0
4.14	2.54	1.05	1.21	5.9	26.29	88	317	33.45	3	161	92.33	1	55	2	1	1	3	2	3	0	1	3	22	1	6	1	0	0	0	1	0
4.38	2.84	0.93	1.34	5.9	25.39	87	332	34.9	3	125	76	0	55	2	1	1	2	1	3	1	1	3	22	1	4	1	0	1	0	1	0
4.39	2.12	1.26	2.22	5.19	22.83	60	254	39.98	3	135.67	83	0	56	2	2	1	1	5	1	0	0	3	22	1	5	1	0	0	0	0	0
4.15	1.99	1.61	1.2	5.79	23.16	78	160	28.84	2	172	99.67	1	61	3	2	1	2	1	1	0	0	3	22	1	6	1	0	0	0	0	0
6.34	3.45	1.41	3.26	7.24	26.09	81	232	64.4	4	145.67	82.67	1	62	3	2	1	1	1	1	0	0	3	22	1	6	1	1	1	0	1	0
3.51	1.89	0.78	1.84	5.3	28.08	80	487	44.49	3	120.33	70.67	0	62	3	1	1	2	1	1	1	1	3	22	1	6	1	0	1	1	1	0
4.34	2.46	1.28	1.33	7.26	24.96	94	476	39.3	3	149	81	1	67	3	1	1	1	5	3	1	1	3	22	1	6	1	1	0	1	1	1
4.25	1.31	2.4	1.18	5.87	20.04	80	307	24.89	2	151.33	86.33	1	72	3	1	2	2	5	1	0	1	3	22	1	4	1	0	0	0	0	0
4.1	2.41	1.29	0.88	6.22	22.3	80	340	22.45	2	112.67	65	0	77	3	1	1	2	5	4	0	1	3	22	1	6	1	0	0	0	0	0
4.86	3.15	1.07	1.4	5.05	30.49	102	352	38.5	3	144.67	92	1	38	1	1	1	3	5	1	1	1	1	23	1	6	1	0	0	0	1	1
6.3	3.71	1.53	2.34	6.82	26.56	91	250	55.16	4	179.33	112.67	1	49	2	2	1	2	1	1	0	0	1	23	1	6	1	0	1	0	1	1
6.01	2.95	2.27	1.74	4.97	20.09	72	330	29.41	2	104.67	75.67	0	50	2	2	1	3	5	2	0	0	1	23	1	5	1	0	0	0	0	0
6.7	2.97	3.12	1.35	4.87	18.05	66	319	21.48	2	110.67	71.33	0	52	2	2	1	2	5	2	0	0	1	23	1	6	1	0	1	0	0	0
5.57	3.41	1.44	1.58	5.57	28.25	94	326	41.86	3	133.67	85.33	0	58	2	2	1	3	1	4	0	1	1	23	1	4	1	0	0	0	1	1
5.86	3.86	1.6	0.87	4.28	26.31	85	277	16.35	1	130	81	0	61	3	2	1	1	5	3	0	0	1	23	1	3	1	0	0	0	1	1
5.91	2.95	2.32	1.4	5.36	21.62	70	312	28.59	2	163.33	94.67	1	61	3	1	1	3	5	1	0	0	1	23	1	4	1	0	0	0	0	0
6.79	4.51	1.45	1.83	7.5	25.22	70	304	48.58	4	151	88.33	1	63	3	1	1	2	5	2	0	0	1	23	1	6	1	1	1	0	1	0
5.59	3.12	1.55	2.03	5.27	27.97	90	307	46.9	4	111	69.67	0	64	3	2	2	2	5	2	0	0	1	23	1	2	1	0	0	0	1	1
5.8	3.39	1.27	2.51	5.55	27.59	89	345	53.55	4	149	84.67	1	64	3	1	1	1	5	3	1	1	1	23	1	6	1	0	1	0	1	0
4.88	2.12	1.16	3.51	5.96	28.55	80	297	67.02	4	152.33	71.33	1	67	3	2	1	2	1	1	0	0	1	23	1	4	1	0	1	0	1	0
7.75	4.96	1.96	1.82	4.8	25	84	316	36.86	3	166.67	75	1	69	3	1	1	3	5	4	1	1	1	23	1	4	1	0	1	0	1	0
2.48	0.73	1.45	0.67	5.03	23.73	82	316	12.38	1	117.67	62.33	1	70	3	2	2	3	5	2	0	0	1	23	1	4	1	0	0	0	0	0
6.12	2.96	2.75	0.91	5.52	19.01	72	338	17.51	1	136	76.33	0	70	3	2	2	1	5	2	0	1	1	23	1	4	1	0	0	0	0	0
5.04	2.73	1.87	0.96	4.62	20.98	89	308	16.71	1	117.67	68.67	0	74	3	1	1	2	1	1	0	0	1	23	1	5	1	0	0	0	0	0
4.03	1.38	2.42	0.51	4.65	23.09	74	207	3.93	1	116.33	65	0	33	1	2	1	1	5	4	0	1	2	23	1	6	1	0	0	0	0	0
4.78	2.47	1.06	2.75	5.75	27.75	80	416	57.38	4	127.33	78.33	0	39	1	1	1	3	1	2	1	1	2	23	1	6	1	0	1	0	1	0
3.36	1.39	1.68	0.64	5.3	23.14	84	362	12.22	1	101.67	63.33	0	48	2	2	1	1	1	2	0	0	2	23	1	6	1	0	0	0	0	0
6.98	4.36	2.22	0.87	5.37	25.56	80	208	21.69	2	114.67	69.67	0	49	2	2	1	3	5	3	0	1	2	23	1	6	1	0	1	0	1	0
4.8	2.51	1.07	2.68	5.65	26.84	80	322	54.33	4	152.67	92.33	1	49	2	2	1	3	5	2	0	0	2	23	1	6	1	0	1	0	1	0
4.48	2.36	1.49	1.39	5.93	27.69	85	424	39.21	3	129.67	85	0	52	2	1	1	3	1	2	1	1	2	23	1	6	1	0	0	1	1	0
5.37	3.56	1.17	1.4	5.11	27.79	80	387	35.42	3	133.33	84	0	54	2	1	1	3	5	3	0	1	2	23	1	6	1	0	0	0	1	0
6.55	3.94	1.76	1.88	10.08	22.89	60	242	51.47	4	147.33	98	1	60	3	2	1	1	5	1	0	0	2	23	1	6	1	1	1	0	0	0
5.61	2.9	2.19	1.15	7.61	21.33	82	215	31.48	3	131	64	0	61	3	2	1	3	1	1	0	1	2	23	1	6	1	1	0	0	0	0
5.02	2.93	1.51	1.28	5.75	26.03	96	385	33.91	3	128.67	71.33	0	64	3	1	1	3	5	2	0	1	2	23	1	6	1	0	0	0	1	1
6.5	4.21	1.84	1	4.94	27.21	88	446	24.6	2	148.33	83.67	1	64	3	2	1	2	1	1	0	0	2	23	1	4	1	0	1	1	1	1
4.47	1.98	2.26	0.5	5.09	21.33	83	224	5.14	1	146.33	82.67	1	67	3	2	1	2	5	2	0	0	2	23	1	4	1	0	0	0	0	0
5.63	3.01	2.18	0.96	6.06	24.06	70	443	25.69	2	165.67	73.67	1	67	3	1	1	3	5	1	1	1	2	23	1	6	1	0	0	1	1	0
4.49	2.44	1.31	1.63	6.12	26.89	80	268	43.21	3	171.67	87.33	1	68	3	1	1	2	5	1	0	1	2	23	1	5	1	0	0	0	1	0
4.81	3.01	1.04	1.67	6.88	30.7	108	399	53.67	4	152	80.33	1	68	3	2	1	2	5	1	0	1	2	23	1	6	1	0	0	0	1	1
6.91	3.57	2.94	0.88	5.22	24.44	70	223	20.32	1	162.67	87.67	1	70	3	2	2	1	5	2	0	0	2	23	1	6	1	0	1	0	1	0
6.5	3.58	2.36	1.24	6.34	22.31	73	245	30.54	2	133.33	74.67	0	70	3	1	1	1	5	2	0	1	2	23	1	6	1	0	1	0	0	0
5.86	3.66	1.84	0.8	4.99	20.42	80	291	14.11	1	137	80.67	0	78	3	1	1	2	5	2	0	1	2	23	1	5	1	0	0	0	0	0
3.87	1.81	1.47	1.3	4.69	23.63	75	289	26.34	2	100.33	56.33	0	31	1	2	1	3	4	4	0	1	3	23	1	6	1	0	0	0	0	0
3.88	1.95	1.39	1.18	5.15	21.03	77	321	23.37	2	124	74	0	31	1	2	1	3	5	2	0	1	3	23	1	5	1	0	0	0	0	0
4.11	2.12	1.75	0.53	4.64	20.63	69	236	4.26	1	110.67	64	0	32	1	2	1	3	2	1	0	0	3	23	1	6	1	0	0	0	0	0
5.67	2.54	2.48	1.43	5.58	23.11	90	364	31.98	3	137.67	73	0	34	1	1	1	2	4	4	1	1	3	23	1	6	1	0	0	0	0	1
5.18	3.03	1.67	1.06	3.9	19.36	70	233	14.06	1	100	68	0	36	1	1	2	1	1	1	1	0	3	23	1	4	1	0	0	0	0	0
7.19	3.89	1.28	4.44	11.11	19	73	548	60.9	4	134.67	87	0	37	1	1	1	2	5	1	0	0	3	23	1	6	1	1	1	1	0	0
6	3.38	1.1	3.34	5	23.8	82	378	50.51	4	97.33	65.33	0	40	1	1	1	3	4	2	0	1	3	23	1	6	1	0	1	0	0	0
4.45	2.08	1.76	1.35	4.98	24.28	70	324	29.44	2	135.67	83.33	0	42	1	2	1	3	4	2	0	0	3	23	1	5	1	0	0	0	1	0
4.44	2.39	1.43	1.37	5.27	25.72	85	215	33.02	3	151	86	1	45	2	2	1	2	3	1	0	1	3	23	1	6	1	0	0	0	1	1
4.63	2.3	0.76	3.45	4.73	23.23	70	315	48.76	4	118.33	74.67	0	45	2	1	1	2	4	2	0	0	3	23	1	6	1	0	1	0	0	0
4.67	2.85	1.46	0.8	5.17	26.62	81	317	19.34	1	132.33	87	0	45	2	1	1	3	4	2	0	1	3	23	1	6	1	0	0	0	1	0
4.08	2.23	1.37	1.05	5.31	24.84	82	458	25.47	2	124.67	74.67	0	45	2	1	1	2	1	1	0	0	3	23	1	6	1	0	0	1	1	0
8.07	4.74	2.02	2.88	5.81	26.85	92	354	57.04	4	120.67	86.67	0	46	2	1	1	3	4	2	0	1	3	23	1	6	1	0	1	0	1	1
5.34	2.55	2.45	0.74	8.93	22.15	76	377	26.47	2	132.33	84.33	0	46	2	1	1	3	3	2	0	1	3	23	1	6	1	1	0	0	0	0
4.52	1.75	1.03	3.83	7.21	24.51	82	400	64.34	4	153.67	103.67	1	46	2	1	1	3	2	4	0	1	3	23	1	6	1	1	1	0	1	0
4.17	2.22	1.38	1.26	5.11	26.62	74	436	31.12	2	135.33	83.67	0	46	2	1	1	1	3	4	0	0	3	23	1	6	1	0	0	1	1	0
3.98	2.25	1.18	1.21	5.1	24.99	70	265	28.16	2	120.67	73	0	47	2	2	1	3	3	1	0	1	3	23	1	6	1	0	0	0	1	0
3.7	2.06	1.16	1.05	4.68	26.32	98.6	349	23.66	2	186.67	110.33	1	47	2	1	1	3	1	2	1	1	3	23	1	5	1	0	0	0	1	1
4.6	2.86	1.24	1.11	5.11	24.03	80	371	25.05	2	134	81.67	0	47	2	1	1	3	3	1	1	1	3	23	1	5	1	0	0	0	1	0
5.43	2.67	1.45	2.88	5.08	24.97	77	389	49.69	4	153	95.33	1	47	2	2	1	2	3	3	0	1	3	23	1	6	1	0	1	0	1	0
5.6	2.89	2.3	0.91	5.76	21.06	75	269	20.29	1	154.33	91	1	48	2	2	1	2	5	1	0	0	3	23	1	6	1	0	0	0	0	0
4.27	2.27	1.6	0.89	4.96	24.44	79	306	19.35	1	130.33	78	0	48	2	2	1	2	5	1	0	1	3	23	1	6	1	0	0	0	1	0
5.57	2.53	1.89	2.53	6.14	25.67	76	296	52.62	4	149	94.67	1	50	2	1	1	1	3	2	1	1	3	23	1	6	1	0	1	0	1	0
4.58	2.17	1.62	1.74	4.73	23.58	82.5	389	33.36	3	155.67	105.33	1	50	2	2	1	1	4	1	0	1	3	23	1	6	1	0	0	0	0	0
4.49	2.27	1.47	1.66	5.21	23.02	81.6	463	33.71	3	131.33	80.67	0	50	2	1	1	2	4	3	0	1	3	23	1	4	1	0	0	1	0	0
3.66	2.04	1.35	0.59	5.19	24.31	82	294	10.35	1	154.33	101.33	1	53	2	1	1	1	5	1	0	0	3	23	1	6	1	0	0	0	1	0
6.72	2.48	1.24	1.63	6.55	29.62	96	549	49.61	4	122.67	80.67	0	53	2	1	1	3	2	4	1	1	3	23	1	6	1	0	1	1	1	1
3.79	1.61	1.88	0.67	8.17	24	84	208	24.16	2	142.67	83.33	1	54	2	1	1	3	1	1	0	0	3	23	1	6	1	1	0	0	0	0
4.37	2.3	1.41	1.46	4.7	24.26	89	367	29.91	2	120.33	78	0	54	2	1	1	1	1	1	0	1	3	23	1	6	1	0	0	0	1	0
4.38	2.31	1.72	0.76	4.66	23.94	84	330	13.68	1	136	83	0	55	2	1	1	2	3	3	0	0	3	23	1	6	1	0	0	0	0	0
4.97	2.81	1.88	0.61	4.9	26.29	70	378	10.56	1	145	82.67	1	55	2	1	1	1	4	2	0	0	3	23	1	3	1	0	0	0	1	0
3.13	0.92	1.46	1.65	7.31	21.6	70	667	38.81	3	157	89.33	1	55	2	1	1	2	5	3	1	1	3	23	1	4	1	1	0	1	0	0
4.57	2.3	1.88	0.85	4.73	20.81	65	316	14.53	1	114.33	70.67	0	61	3	2	1	3	1	1	0	1	3	23	1	6	1	0	0	0	0	0
5.27	3.57	1.21	1.07	5.58	26.98	90	418	29.51	2	163.67	94.33	1	61	3	1	1	2	5	2	0	1	3	23	1	6	1	0	0	0	1	1
5.43	2.75	2.28	0.89	5.93	21.93	74	185	21.28	2	147	76.33	1	62	3	2	2	2	1	1	0	1	3	23	1	5	1	0	0	0	0	0
4.54	2.49	1.58	1.04	5.41	21.45	70	273	22.19	2	158.33	85	1	62	3	1	1	3	1	1	1	1	3	23	1	3	1	0	0	0	0	0
6.99	4.49	1.49	2.23	5.6	31.41	90	303	57.53	4	179.67	90.33	1	62	3	2	1	2	5	2	0	0	3	23	1	5	1	0	1	0	1	1
5.54	3.45	1.71	0.84	6.31	21.62	83	195	21.07	2	139.67	83.67	0	64	3	2	1	1	1	2	0	0	3	23	1	5	1	0	0	0	0	0
5.24	3.31	1.52	0.91	6.77	29.6	100	336	33.3	3	136.67	81.33	0	64	3	2	1	2	5	1	0	1	3	23	1	5	1	0	0	0	1	1
5.64	3.03	2.05	1.24	5.54	27.39	69	316	33.8	3	155.67	81	1	65	3	2	1	1	1	2	0	1	3	23	1	6	1	0	0	0	1	0
5.36	3.35	1.23	1.71	4.49	23.34	78	463	31.4	3	155	86	1	65	3	1	1	1	1	2	0	0	3	23	1	6	1	0	0	1	0	0
4.74	2.88	1.39	1.03	5.62	34.39	106	337	36.55	3	119.33	73	0	67	3	1	1	2	1	2	0	1	3	23	1	5	1	0	0	0	1	1
5.52	2.89	2.12	1.13	6.34	22.99	86	291	29.33	2	117.67	72.33	0	68	3	2	1	3	5	2	0	0	3	23	1	6	1	0	0	0	0	1
6.79	4.18	2.28	0.73	5.56	20.96	82	325	14.83	1	158.33	74	1	70	3	1	1	2	1	2	1	1	3	23	1	5	1	0	1	0	0	0
3.85	1.57	1.54	1.63	5.13	20.53	75	371	29.37	2	131	80.33	0	38	1	1	1	3	4	1	0	0	1	24	1	5	1	0	0	0	0	0
4.12	1.98	1.44	1.54	4.63	26.08	82	361	33.15	3	122.33	74	0	39	1	1	1	1	1	3	1	1	1	24	1	6	1	0	0	0	1	0
4.57	2.52	1.15	1.97	6.06	19.23	86	347	34.36	3	180.67	65.67	1	66	3	2	1	3	4	2	0	1	1	24	1	5	1	1	0	0	0	1
5.98	3.32	1.26	3.09	5.67	26.1	90	404	56.64	4	178	63.33	1	66	3	2	1	2	5	2	0	0	1	24	1	5	1	0	1	0	1	1
5.59	2.6	2.49	1.09	5.91	28.48	80	277	33.31	3	156.33	79	1	68	3	2	1	3	5	1	0	0	1	24	1	6	1	0	0	0	1	0
6.33	4.07	1.38	1.93	5.8	29.15	89	314	50.2	4	154	68	1	68	3	2	2	1	1	1	0	1	1	24	1	6	1	0	1	0	1	1
4.88	2.36	1.91	1.35	4.93	22.49	81	357	27.04	2	171	79	1	68	3	2	2	3	5	1	0	0	1	24	1	5	1	0	0	0	0	0
4.36	1.82	2.01	1.17	5.13	16.85	76	355	18.52	1	152	77.33	1	71	3	1	2	2	5	1	0	1	1	24	1	4	1	0	0	0	0	0
5.28	2.9	1.18	2.63	5.35	24.75	93	292	48.29	4	129.33	67.67	0	72	3	1	1	1	5	1	1	0	1	24	1	6	1	0	1	0	1	1
5.68	0.92	0.78	5.41	6.14	34.43	98	440	96.75	4	140	81.67	1	72	3	2	1	2	1	2	0	0	1	24	1	6	1	0	1	1	1	1
4.68	2.3	1.92	1.02	5.36	17.28	65	335	17.38	1	119.33	71.33	0	63	3	1	1	3	5	2	0	0	2	24	1	4	1	0	0	0	0	0
4.49	2.22	1.35	2.03	19.36	23.15	75	192	68.94	4	145.33	79.33	1	64	3	2	2	1	5	1	0	0	2	24	1	5	1	1	0	0	0	0
5.38	3.36	1.46	1.23	6.11	27.21	86	290	36.02	3	139.67	77	0	68	3	2	1	3	1	1	0	1	2	24	1	5	1	0	0	0	1	1
5.68	3.19	1.65	1.85	5.76	22.03	70	362	36.86	3	125	60.67	0	71	3	1	1	3	1	1	0	0	2	24	1	4	1	0	0	0	0	0
5.19	2.92	1.18	2.39	6.38	28.55	97	440	57.99	4	161.67	79.33	1	72	3	1	1	2	1	4	1	0	2	24	1	5	1	0	1	1	1	1
5.11	3.07	1.73	0.69	5.4	21.87	60	379	13.61	1	118.67	80.67	0	31	1	1	1	3	4	4	0	0	3	24	1	6	1	0	0	0	0	0
5.58	3.13	0.87	3.48	5.29	29.75	80	449	66.04	4	114	74.33	0	31	1	1	1	3	4	3	1	1	3	24	1	6	1	0	1	1	1	0
4.26	2.14	1.79	0.72	4.79	17.67	60	230	9.63	1	114	64.33	0	32	1	2	1	3	4	1	0	0	3	24	1	6	1	0	0	0	0	0
3.78	2	1.4	0.84	5.21	23.18	70	263	18.15	1	135	90.67	1	34	1	2	1	3	1	2	0	0	3	24	1	6	1	0	0	0	0	0
6.76	4.19	1.13	3.16	5.19	30.84	80	453	64.89	4	135	86.33	0	35	1	2	1	3	4	4	1	0	3	24	1	6	1	0	1	1	1	0
3.5	0.92	2.38	0.44	4.76	20.69	71	204	0.95	1	110.33	65.67	0	36	1	2	1	3	2	2	0	0	3	24	1	6	1	0	0	0	0	0
4.61	2.25	1.86	1.1	5.19	20.03	70	251	21.01	2	111.33	74.67	0	37	1	2	1	3	5	2	0	0	3	24	1	6	1	0	0	0	0	0
4.9	2.34	1.82	1.63	5.49	22.19	85.5	320	33.25	3	131.67	85.33	0	37	1	1	1	1	4	4	1	1	3	24	1	6	1	0	0	0	0	0
3.85	1.99	1.01	1.86	4.77	21.36	78	380	31.82	3	116.33	68.33	0	38	1	1	1	3	4	2	0	1	3	24	1	6	1	0	0	0	0	0
5.73	2.69	1.23	3.99	5.21	25.24	79	426	59.09	4	106.33	69.33	0	40	1	1	1	3	4	2	0	0	3	24	1	6	1	0	1	1	1	0
6.02	3.88	1.48	1.46	5.56	24.68	93	308	34.57	3	138.67	92	1	41	1	1	1	2	1	1	0	1	3	24	1	5	1	0	0	0	1	1
5.09	1.75	0.86	6.21	14.66	27.37	87	300	104.5	4	121	81.33	1	42	1	1	1	3	4	3	1	1	3	24	1	5	1	1	1	0	1	0
4.93	2.53	1.81	1.29	5.12	17.63	70	302	21.06	2	113.67	76.67	0	42	1	1	1	3	5	1	0	1	3	24	1	5	1	0	0	0	0	0
5.59	3.29	1.83	1.03	4.46	25.07	90	299	20.85	2	102.67	63.33	0	43	1	2	1	3	2	3	0	1	3	24	1	5	1	0	0	0	1	1
4.87	2.87	1.18	1.8	5.12	25.29	88	237	38.64	3	119.33	73.67	0	44	1	2	1	2	4	1	0	1	3	24	1	6.5	1	0	0	0	1	1
5.57	2.78	1.08	3.77	4.2	28.1	92	368	58.14	4	146	92.33	1	44	1	1	1	3	2	4	1	1	3	24	1	6	1	0	1	0	1	1
4.4	2.75	1.04	1.35	5.7	26.56	70	359	35.79	3	135.33	76.33	0	45	2	1	1	3	3	2	1	1	3	24	1	6	1	0	0	0	1	0
4.84	2.44	2.1	0.66	5.16	26.19	80	244	13.94	1	131	74	0	46	2	2	1	2	5	2	0	0	3	24	1	5	1	0	0	0	1	0
3.6	1.84	1.37	0.85	5.19	23.02	70	249	18.21	1	153	88	1	46	2	2	2	3	4	1	0	0	3	24	1	6	1	0	0	0	0	0
5.38	3.28	1.29	1.79	5.43	22.35	79	365	35.34	3	131	78	0	46	2	2	1	3	4	1	0	1	3	24	1	6	1	0	0	0	0	0
5.38	2.84	1.23	2.89	5.97	26.81	90	422	57.77	4	153.67	95	1	46	2	1	1	2	1	2	0	0	3	24	1	5	1	0	1	1	1	1
5.17	3.19	1.01	2.13	5.31	26.1	70	292	45.22	4	128.33	85.67	0	47	2	1	1	3	2	3	0	1	3	24	1	4	1	0	0	0	1	0
4.8	2.55	1.85	0.87	4.9	24.54	88	337	18.57	1	125	78	0	47	2	1	1	3	3	2	0	1	3	24	1	6	1	0	0	0	1	0
4.89	2.69	1.94	0.57	5.45	25.68	60	364	11.31	1	125.33	74	0	47	2	1	1	2	1	4	0	1	3	24	1	5	1	0	0	0	1	0
6.09	3.27	1.61	5.09	5.92	28.72	100	549	77.9	4	167	109.33	1	47	2	1	1	1	4	2	1	1	3	24	1	6	1	0	1	1	1	1
5.01	2.77	1.88	0.8	4.73	24.03	82	315	15.32	1	136	84.67	1	51	2	2	1	3	4	1	0	1	3	24	1	6	1	0	0	0	1	0
4.76	1.92	2.65	0.41	5.47	23.63	70	236	2.71	1	122.33	79.33	0	53	2	2	1	2	4	1	0	1	3	24	1	6	1	0	0	0	0	0
6.58	4	1.36	2.68	4.85	29.35	95	357	54.93	4	173.67	95.67	1	53	2	2	1	2	5	2	0	0	3	24	1	5	1	0	1	0	1	1
5.94	3.22	2.26	1.01	4.68	16.97	60	204	14.6	1	141	72.33	1	54	2	2	1	3	1	2	0	1	3	24	1	6	1	0	0	0	0	0
5.28	2.91	1.82	1.2	4.94	23.37	82	338	25.39	2	141	82.67	1	54	2	2	1	2	5	2	0	1	3	24	1	6	1	0	0	0	0	0
5.25	3.18	1.17	1.97	4.96	28.39	96	446	45.03	4	159	96	1	54	2	1	1	3	1	1	0	1	3	24	1	6	1	0	0	1	1	1
7.51	5.01	1.64	1.89	6.32	24.02	80	549	42.93	3	188.67	86	1	54	2	2	2	3	4	1	0	0	3	24	1	6	1	0	1	1	1	0
4.76	2.92	1.35	1.07	4.85	25.32	88	240	24.14	2	140.33	65.33	1	55	2	2	1	3	1	1	0	0	3	24	1	5	1	0	0	0	1	1
4.97	2.72	1.18	2.36	6.61	24.1	70	351	49.5	4	165.67	90	1	56	2	1	1	1	2	2	1	1	3	24	1	6	1	1	1	0	1	0
5.93	3.1	1.16	3.67	5.2	23.57	79	353	53.17	4	148	86.67	1	56	2	2	1	3	5	1	0	0	3	24	1	5	1	0	1	0	0	0
6	4.01	1.47	1.14	5.41	23.62	75	433	26.6	2	156	91.33	1	56	2	2	1	1	5	4	0	0	3	24	1	5	1	0	0	1	0	0
4.26	2.42	0.94	1.99	5.6	27.89	80	410	47.91	4	114	77.67	0	57	2	1	1	3	5	2	1	1	3	24	1	6	1	0	1	0	1	0
5.77	3.4	1.85	1.15	4.88	26.02	85	293	26.85	2	136.33	74.67	0	58	2	2	1	2	1	4	0	1	3	24	1	5	1	0	0	0	1	1
5.01	1.98	2.38	1.43	5.82	23.99	80	201	34.21	3	149.67	83.67	1	60	3	2	1	1	5	1	0	1	3	24	1	6	1	0	0	0	0	0
8.34	6.06	1.74	1.19	5.14	23.47	83	363	26.24	2	123	65	0	60	3	1	1	3	1	3	0	1	3	24	1	6	1	0	1	0	0	0
4.49	2.61	1.2	1.49	6.92	22.72	80	288	37.26	3	157.33	77.33	1	61	3	2	1	3	5	2	0	1	3	24	1	4	1	1	0	0	0	0
5.56	3.27	1.65	1.4	6.46	25.39	95	321	38.31	3	184.33	86	1	61	3	2	1	2	1	1	0	1	3	24	1	6	1	0	0	0	1	1
5.24	2.55	1.13	3.44	5.56	25.15	90	365	56.79	4	154	95	1	61	3	1	1	2	1	1	1	1	3	24	1	6	1	0	1	0	1	1
5.02	2.32	2.4	0.66	4.92	24.62	82	242	11.93	1	130.33	66.33	0	63	3	2	1	1	1	2	0	0	3	24	1	6	1	0	0	0	1	0
6.44	3.79	1.35	2.85	5.6	26.09	88	285	54.19	4	139	84	0	63	3	1	1	2	1	1	0	1	3	24	1	6	1	0	1	0	1	0
4.43	2.21	1.8	0.93	5.81	25.03	80	212	24.88	2	145	89	1	66	3	1	1	2	1	1	0	1	3	24	1	4	1	0	0	0	1	0
4.36	2.03	1.37	2.12	6.33	24.8	90	440	47.21	4	141	90.67	1	67	3	2	1	2	1	1	0	0	3	24	1	6	1	0	0	1	1	1
6.29	4.37	1.38	1.18	6.26	24.46	94	379	31.96	3	129.33	77.67	0	69	3	1	1	3	2	3	0	1	3	24	1	6	1	1	1	0	1	1
4.13	2.26	1.54	0.73	5.84	25.59	93	302	19.37	1	138.67	78.33	0	70	3	1	1	3	1	1	0	0	3	24	1	6	1	0	0	0	1	1
6.79	4.77	1.59	0.94	5.31	19.06	92	433	17.43	1	184	82	1	70	3	1	1	2	5	2	1	0	3	24	1	5	1	0	1	1	0	1
3.54	1.13	2.21	0.45	5.95	27.3	80	377	7.96	1	134	68.67	0	77	3	1	2	2	1	1	1	0	3	24	1	6	1	0	0	0	1	0
4.39	2.83	1.03	1.17	5.08	25.46	93	349	27.73	2	116.33	76.33	0	47	2	1	1	3	5	2	1	1	1	25	1	6	1	0	0	0	1	1
5.87	3.27	2.21	0.85	5.69	23.35	77	302	20.62	1	123.33	76	0	55	2	2	1	1	5	2	0	0	1	25	1	6	1	0	0	0	0	0
3.48	1.98	1.03	1.03	6.43	26.84	88	209	32.14	3	117.33	62.33	0	64	3	2	1	3	5	4	0	0	1	25	1	6	1	1	0	0	1	1
7.55	4.36	2.02	2.57	5.16	22.67	83	249	42.88	3	164	106.33	1	64	3	2	2	3	5	1	0	0	1	25	1	4	1	0	1	0	0	0
3.71	1.61	0.7	3.09	6.12	27.21	90	216	61.13	4	175.67	89.33	1	65	3	2	1	1	5	2	0	0	1	25	1	6	1	0	1	0	1	1
5.77	2.11	0.78	7.9	5.45	26.67	84	438	81.86	4	158	83.33	1	65	3	2	1	3	5	3	0	1	1	25	1	6	1	0	1	1	1	0
4.97	3.19	1.25	1.17	5.69	25.95	80	322	31.21	2	126.33	68	0	66	3	2	2	2	1	2	0	0	1	25	1	6	1	1	0	0	1	0
5.64	3.44	1.6	1.33	6.15	30.39	80	268	42.8	3	120	79.33	0	50	2	2	1	2	5	3	0	1	2	25	1	5	1	0	0	0	1	0
3.73	2.03	1.35	0.76	4.97	22.66	80	321	14.41	1	126.67	84	0	50	2	1	1	2	1	2	0	0	2	25	1	6	1	0	0	0	0	0
4.55	2.62	1.1	1.82	5.18	23.43	82	424	36.33	3	123.67	83	0	52	2	1	1	3	5	2	0	0	2	25	1	6	1	0	0	1	0	0
6.55	4.5	1.53	1.15	4.49	21.22	70	334	20.13	1	131.67	83	0	54	2	1	1	3	4	4	1	1	2	25	1	6	1	0	1	0	0	0
4.58	2.3	1.96	0.71	5.82	22.83	78	368	16.57	1	110.33	70.33	0	55	2	2	1	1	5	2	0	0	2	25	1	6	1	0	0	0	0	0
4.04	2.08	1.1	1.9	5.15	27.73	104	373	44.03	3	132.33	90.33	1	63	3	1	1	3	5	1	0	1	2	25	1	5	1	0	0	0	1	1
4.44	1.87	1.23	2.95	5.01	28.12	89	566	56.24	4	132	87.67	0	64	3	1	1	3	5	2	0	0	2	25	1	5	1	0	1	1	1	0
3.45	1.57	1.39	1.08	5.65	25.25	70	267	28.17	2	163	72.33	1	68	3	2	1	2	1	1	0	1	2	25	1	6	1	0	0	0	1	0
2.85	1.26	1.12	1.04	6.77	27.93	94	327	35.15	3	164.33	88.33	1	76	3	1	2	2	3	2	1	1	2	25	1	6	1	0	0	0	1	1
5.02	1.93	2.84	0.54	4.65	20.27	60	227	4.61	1	125.67	85	0	33	1	2	1	3	4	1	0	1	3	25	1	6	1	0	0	0	0	0
5.09	2.79	1.54	1.63	5.73	19.5	60	327.29	30.05	2	134	80	0	33	1	1	1	1	1	1	0	0	3	25	1	6	1	0	1	0	0	0
5.41	3.08	0.92	5.23	5.1	27.46	96	377	71.14	4	126	78	0	35	1	1	1	3	1	2	1	1	3	25	1	5	1	0	1	0	1	1
4.94	2.46	1.5	2.15	5.17	23.31	78	384	39.98	3	119	80.33	0	35	1	1	1	3	2	2	1	0	3	25	1	6	1	0	0	0	0	0
5.49	0.91	0.47	1.63	6	30.7	96	304	48.73	4	153	97	1	39	1	2	1	3	4	4	0	1	3	25	1	6	1	0	1	0	1	1
4.83	2.31	0.86	3.65	5.21	27.51	93	496	61.96	4	113.67	73.33	0	40	1	1	1	3	2	2	1	0	3	25	1	6	1	0	1	1	1	1
4.82	2.57	1.93	0.7	5.17	20.65	70	164	12.25	1	104.67	63.33	0	43	1	2	1	3	2	3	0	0	3	25	1	6	1	0	0	0	0	0
5	3.04	1.26	1.54	5.27	28.58	93	326	40.03	3	128	70.33	0	44	1	1	1	3	1	3	0	1	3	25	1	6	1	0	0	0	1	1
3.68	1.73	1.54	0.9	5.01	21.19	70	364	17.23	1	145.67	86	1	45	2	1	1	3	1	3	1	1	3	25	1	6	1	0	0	0	0	0
3.5	1.48	1.46	1.23	7.56	21.02	70	241	32.3	3	131	86	0	46	2	1	1	3	4	2	0	0	3	25	1	6	1	1	0	0	0	0
3.73	1.87	1.02	1.85	5.65	22.86	72	433	37.8	3	124	72	0	46	2	1	1	3	2	3	0	1	3	25	1	6	1	0	0	1	0	0
5.46	3.17	1.34	2.1	5.07	25.63	74	339	42.86	3	129.67	87.67	0	47	2	1	1	3	1	1	0	1	3	25	1	6	1	0	0	0	1	0
3.32	1.75	1.31	0.57	5.37	25.56	85	349	10.88	1	136.33	71.33	0	47	2	1	1	2	1	2	0	1	3	25	1	6	1	0	0	0	1	0
6.2	3.1	2.3	1.77	6.18	25.26	91	342	42.92	3	132.33	85.33	0	48	2	1	1	1	1	1	1	1	3	25	1	4	1	0	0	0	1	1
4.49	2.46	1.45	1.28	5.39	25.78	70	462	31.92	3	148.67	87.67	1	48	2	1	1	1	4	4	1	1	3	25	1	6.5	1	0	0	1	1	0
3.57	1.66	1.52	0.86	4.97	22.35	70	201	16.97	1	104	59.33	0	49	2	2	1	1	5	1	0	1	3	25	1	6	1	0	0	0	0	0
5.99	2.81	1.05	5.27	5.48	26.57	93	401	70.94	4	121.33	64.67	0	50	2	1	1	3	4	2	0	1	3	25	1	6	1	0	1	0	1	1
5	2.63	2.16	0.47	5.18	24.09	85	251	4.74	1	127.33	76.33	0	52	2	1	1	2	3	2	1	0	3	25	1	6	1	0	0	0	1	0
5.68	3.73	1.6	0.76	5.32	23.42	76	283	16.49	1	125.33	75.33	0	52	2	1	2	3	3	1	0	1	3	25	1	5	1	0	0	0	0	0
5.36	3.49	1.58	0.63	4.88	24.91	70	288	10.71	1	163.33	84.67	1	52	2	1	1	3	3	1	0	0	3	25	1	6	1	0	0	0	1	0
4.31	1.85	1.14	2.91	5.67	27.43	96	379	57.88	4	149	93.33	1	52	2	1	1	2	5	1	0	1	3	25	1	5	1	0	1	0	1	1
5.29	3.14	1.64	1.12	5.92	24.46	70	393	29.32	2	122	85.33	0	53	2	1	1	1	4	3	0	1	3	25	1	6	1	0	0	0	1	0
6.16	3.75	1.66	1.65	5.35	27.46	88.5	237	40.77	3	146	88.67	1	54	2	2	1	3	1	2	0	0	3	25	1	6	1	0	0	0	1	1
3.96	1.98	1.12	1.9	4.34	19.46	69	274	27.57	2	108	63	0	55	2	2	1	3	1	2	0	1	3	25	1	6	1	0	0	0	0	0
7.39	4.87	1.33	2.62	4.78	27.96	94	415	51.29	4	137.33	91.33	1	55	2	1	1	1	3	4	1	1	3	25	1	6.5	1	0	1	0	1	1
5.63	3.33	1.69	1.34	4.47	23.63	83	436	25.92	2	157.67	90	1	56	2	1	1	1	5	1	0	1	3	25	1	5	1	0	0	1	0	0
7.18	4.33	2.24	1.35	6.71	25.69	80	277	38.81	3	193.67	94.33	1	61	3	2	1	2	1	1	0	1	3	25	1	4	1	0	1	0	1	0
4.57	1.55	0.72	6.04	8.86	25.07	66	337	82.4	4	171	93.33	1	61	3	1	1	3	1	1	0	0	3	25	1	6	1	1	1	0	1	0
3.36	1.27	1.45	1.41	5.15	24.03	83	268	30.99	2	187	90.67	1	62	3	2	1	2	5	2	0	1	3	25	1	6	1	0	0	0	1	0
5.05	2.91	1.28	1.9	14.54	24.74	85	389	64.96	4	135	87	0	62	3	1	1	2	3	1	0	0	3	25	1	6	1	1	0	0	1	0
5.66	3.48	1.43	1.64	6.08	26.22	92	410	42.12	3	140	82.33	1	66	3	1	1	2	5	3	0	1	3	25	1	6	1	0	0	0	1	1
4.78	2.6	1.61	1.25	5.19	27.47	94	252	32.32	3	179.67	97	1	68	3	2	1	1	1	1	0	0	3	25	1	4	1	0	0	0	1	1
4.01	1.77	1.64	1.31	4.92	22.04	60	268	25.79	2	158.67	81	1	70	3	1	1	3	1	1	0	1	3	25	1	6	1	0	0	0	0	0
4.33	2.1	1.85	0.83	4.48	20.27	75	399	12.57	1	109	61.33	0	70	3	1	1	1	1	2	1	0	3	25	1	6	1	0	0	0	0	0
5.93	3.62	1.75	1.24	5.19	21.41	70	329	25.02	2	137	73.67	0	75	3	1	1	2	5	2	0	1	3	25	1	6	1	0	0	0	0	0
6.22	3.69	2.03	1.11	5.77	21.33	81	199	24.83	2	168.67	59.33	1	78	3	2	1	2	5	2	0	0	3	25	1	6	1	0	0	0	0	0
3.82	1.93	1.48	0.9	4.63	20	80	250	14.68	1	102.67	64.67	0	45	2	2	1	3	5	1	0	0	1	26	1	6	1	0	0	0	0	0
5.09	2.59	2.06	0.96	5.26	21.4	68	250	19.82	1	108.67	70	0	59	2	2	1	3	5	3	0	1	1	26	1	6	1	0	0	0	0	0
5.17	2.64	1.22	2.88	6.32	27.21	93	363	60.09	4	143.67	72	1	64	3	2	2	1	1	2	0	1	1	26	1	6	1	0	1	0	1	1
3.11	1.78	0.88	0.98	4.98	24.12	70	313	21.52	2	134.33	67.33	0	66	3	1	1	1	1	1	0	0	1	26	1	5	1	0	1	0	1	0
3.96	1.97	1.69	0.66	4.69	21.26	87	355	9.29	1	133.33	81.33	1	66	3	1	1	3	5	4	1	1	1	26	1	6	1	0	0	0	0	0
4.05	1.71	1.69	1.44	5.4	24.65	88	328	33.47	3	154	81.33	1	67	3	2	2	1	5	4	0	0	1	26	1	5	1	0	0	0	1	1
5.2	3.52	1.37	0.69	4.96	27.59	89	270	14.82	1	120.33	72.33	0	42	1	2	1	1	4	3	0	0	2	26	1	6.5	1	0	0	0	1	1
4.5	2.49	1.77	0.53	4.81	25.26	70	405	6.13	1	125	80	0	48	2	1	1	3	5	1	0	1	2	26	1	6	1	0	0	0	1	0
4	1.52	1.76	1.59	5.06	24.91	81	265	34.67	3	97	61	0	52	2	2	1	2	5	1	0	1	2	26	1	4	1	0	0	0	1	0
5.69	2.78	1.71	2.63	6.5	27.73	80	375	59.5	4	190.33	100	1	55	2	1	1	3	5	4	1	1	2	26	1	6	1	0	1	0	1	0
4.23	1.43	2.51	0.64	4.58	22.94	78	293	8.77	1	98.33	53.67	0	57	2	2	1	3	5	2	0	0	2	26	1	5	1	0	0	0	0	0
3.18	1.45	1.24	1.08	10.75	24.39	70	405	42.9	3	153.67	92	1	59	2	1	1	3	1	1	0	0	2	26	1	6	1	1	0	0	1	0
3.71	1.94	1.28	1.08	5.38	22.68	85	406	24.19	2	126	78.33	0	60	3	1	1	3	5	3	1	1	2	26	1	6	1	0	0	0	0	0
5.2	2.51	2.13	1.23	5.72	24.07	81	188	30.28	2	159	87.67	1	63	3	2	1	2	1	2	0	0	2	26	1	4	1	0	0	0	1	0
6.72	3.9	2.27	1.22	5.87	23.28	80	252	29.69	2	190	87	1	64	3	2	1	2	5	1	0	1	2	26	1	3	1	0	1	0	0	0
6.36	4.57	1.18	1.34	5.37	23.47	70	508	30.05	2	182	77	1	65	3	1	1	2	5	1	0	1	2	26	1	6	1	0	1	1	0	0
4.29	2.2	1.03	2.34	4.9	29.6	102	399	51.69	4	132	73	0	69	3	1	1	3	5	3	0	0	2	26	1	6	1	0	1	0	1	1
4.56	2.09	1.92	1.21	5.39	20.81	83	502	24.6	2	143.33	80.67	1	73	3	2	2	2	5	1	0	0	2	26	1	4	1	0	0	1	0	0
3.77	1.92	1.46	0.86	5.08	25.32	88	285	19.78	1	143.67	81.67	1	74	3	1	1	3	5	3	0	1	2	26	1	6	1	0	0	0	1	0
6.7	4.11	2.26	0.72	5.18	18.3	67	256	11.4	1	140	83	1	75	3	2	1	2	5	1	0	0	2	26	1	4	1	0	1	0	0	0
5.95	2.98	2.03	2.07	7.19	25.97	80	274	52.12	4	134.67	74.67	1	75	3	2	1	2	1	2	0	0	2	26	1	4	1	1	0	0	1	0
4.19	2.08	1.76	0.76	4.98	22.79	68	439	14.54	1	115	68	0	34	1	1	1	3	4	2	0	1	3	26	1	6	1	0	0	1	0	0
4.63	1.41	2.91	0.68	4.82	20.96	76	256	10.35	1	96.67	59.33	0	36	1	2	1	3	2	2	0	0	3	26	1	6	1	0	0	0	0	0
6.88	4.55	1.37	2.11	5.55	30.61	70	408	54.1	4	129.33	74.33	0	40	1	1	1	3	2	4	0	1	3	26	1	6	1	0	1	0	1	0
4.18	2.32	1.32	1.18	13	23.71	65	296	48.3	4	126	70	0	41	1	2	1	1	2	4	0	0	3	26	1	5	1	1	0	0	0	0
3.66	1.66	1.71	0.64	5.04	21.45	80	326	10.25	1	101.67	63.67	0	42	1	2	1	3	5	3	0	1	3	26	1	5	1	0	0	0	0	0
3.8	1.94	1.1	1.68	5.39	24.16	79	394	36.49	3	126	76.67	0	43	1	1	1	1	1	2	0	1	3	26	1	6	1	0	0	0	1	0
4.61	2.96	0.97	1.5	6.32	24.11	93	273	37.52	3	107	73.67	0	45	2	1	1	2	3	2	0	1	3	26	1	6	1	0	1	0	1	1
5.15	3.34	1.47	0.74	5.04	27.02	80	313	16.84	1	110.67	69	0	46	2	1	2	3	2	1	1	0	3	26	1	6	1	0	0	0	1	0
5.35	3.14	1.85	0.79	4.99	22.25	98	393	15.1	1	116.67	73.67	0	46	2	1	1	2	1	1	1	1	3	26	1	6	1	0	0	0	0	1
4.15	2.14	1.66	0.76	5.27	27.07	90	324	18.8	1	130.67	84.33	0	47	2	1	1	3	1	3	0	0	3	26	1	6	1	0	0	0	1	1
4.94	3.05	1.34	1.2	5.12	23.44	82	352	26.31	2	114.67	74	0	48	2	2	2	3	5	3	0	1	3	26	1	6	1	0	0	0	0	0
4.79	2.51	1.78	1.11	4.95	26.03	80	400	26.31	2	136	92.33	1	48	2	1	1	1	3	2	1	1	3	26	1	6	1	0	0	0	1	0
4.25	1.84	1.55	1.89	6.79	24.24	82	473	45.06	4	125.33	82.33	0	48	2	2	1	3	4	4	0	1	3	26	1	5	1	0	0	1	1	0
6.05	3.81	1.85	0.85	5.38	20	80	261	16.54	1	131.67	71	0	50	2	1	1	1	1	4	0	1	3	26	1	5	1	0	0	0	0	0
5.39	2.75	2.2	0.97	5.14	19.48	75	298	17.79	1	140	84.67	1	50	2	2	1	2	1	2	0	1	3	26	1	6	1	0	0	0	0	0
4.14	1.78	1.13	2.7	6.32	28.2	80	420	60.46	4	129.67	89	0	50	2	1	1	3	1	2	0	1	3	26	1	6	1	0	1	1	1	0
5.05	3.28	1.19	1.27	5.95	24.68	87	503	32.81	3	129.33	79.67	1	50	2	1	1	2	5	1	1	1	3	26	1	6	1	0	0	1	1	0
6.41	4.03	1.78	1.31	8.61	27.43	88	262	47.45	4	126.67	75	0	51	2	2	1	3	4	3	0	0	3	26	1	6	1	1	1	0	1	1
4.78	2.46	1.96	0.8	5	24.54	70	219	17.01	1	125.33	66	0	53	2	2	1	1	2	3	0	0	3	26	1	6	1	0	0	0	1	0
6.18	3.96	1.47	1.64	5.64	29.8	80	265	45.64	4	179.67	84.33	1	53	2	2	1	3	5	1	0	0	3	26	1	6	1	0	0	0	1	0
4.84	2.58	1.47	1.74	5.39	26.62	82	315	41.14	3	115	75.67	1	56	2	2	1	1	1	1	0	0	3	26	1	6	1	0	0	0	1	0
4.45	2.42	1.34	1.51	6	25.27	70	324	38.18	3	140.67	86.67	1	62	3	2	1	3	5	2	0	1	3	26	1	5	1	0	0	0	1	0
4.5	2.76	1.26	1.06	4.66	29.84	94.5	340	26.98	2	125	84.33	0	62	3	1	1	3	2	2	1	0	3	26	1	6	1	0	0	0	1	1
5.25	2.96	1.41	1.93	5.83	24.35	79	403	42.06	3	126.67	61.67	0	63	3	2	1	1	1	3	0	0	3	26	1	6	1	0	0	0	1	0
5.3	2.8	2.06	0.96	5.72	22.31	78	323	22.53	2	116.67	68.67	0	64	3	1	1	2	1	2	1	1	3	26	1	6	1	0	0	0	0	0
4.97	3.01	1	2.12	10.49	29.79	80	451	71.75	4	143	82.33	1	64	3	1	1	1	1	1	0	0	3	26	1	6	1	1	0	1	1	0
4.64	2.57	1.38	1.52	5.36	26.4	80	230	37.08	3	127.33	79	0	66	3	2	1	1	5	2	0	0	3	26	1	6	1	0	0	0	1	0
5.51	3.33	1.42	1.67	5.43	28.57	80	298	43.19	3	153	83	1	66	3	2	1	2	1	1	0	1	3	26	1	6	1	0	0	0	1	0
5.12	3.37	1.44	0.68	5.55	29.24	80	307	18.57	1	166	80.33	1	66	3	1	2	3	1	2	1	1	3	26	1	4	1	0	0	0	1	0
4.56	2.61	1.57	0.84	5.65	27.59	83	333	23.84	2	142	77	1	68	3	2	1	3	1	2	0	1	3	26	1	5	1	0	0	0	1	0
4.74	2.33	1.92	1.08	6	22.51	70	334	26.46	2	145.67	85	1	68	3	2	1	1	4	1	0	0	3	26	1	6	1	0	0	0	0	0
3.94	2.34	0.84	1.68	12.36	29.14	104	257	68.19	4	137.33	73.67	1	73	3	1	2	2	5	2	0	0	3	26	1	6	1	1	1	0	1	1
3.94	2.1	1.39	1	5.09	27.33	80	257	25.53	2	112.67	71	0	38	1	2	1	3	5	1	0	0	1	27	1	6	1	0	0	0	1	0
5.23	2.33	2.44	1.02	6.08	21.23	80	159	24.03	2	151.33	87	1	49	2	2	1	3	5	2	0	0	1	27	1	6	1	0	0	0	0	0
5.94	3.51	1.14	2.83	5.6	23.5	75	310	48.64	4	183	93.33	1	53	2	2	1	2	1	1	0	0	1	27	1	6	1	0	1	0	0	0
5.03	2.95	1.47	1.35	5.6	29.43	92	343	39.13	3	131.67	73.67	0	55	2	2	1	1	3	3	0	1	1	27	1	5	1	0	0	0	1	1
5.94	3.81	1.7	0.94	5.07	22.75	74	216	19.75	1	123	62	0	57	2	1	1	3	5	3	1	1	1	27	1	6	1	0	0	0	0	0
4.1	1.77	0.99	2.94	6.01	23.95	88	311	52.18	4	147.67	83.67	1	59	2	1	1	3	5	1	1	0	1	27	1	6	1	0	1	0	0	0
5.88	2.72	2.69	1.03	5.36	21.58	80	241	21.91	2	139.33	80	0	61	3	2	1	2	5	2	0	0	1	27	1	4	1	0	0	0	0	0
4.56	2.13	1.89	1.18	5.11	19.23	79	410	21.22	2	123.67	75.33	0	61	3	1	1	2	5	4	1	1	1	27	1	5	1	0	0	0	0	0
4.16	1.4	2.34	0.92	4.72	20.59	74	299	15.96	1	134.67	81	1	69	3	1	2	2	5	3	0	0	1	27	1	6	1	0	0	0	0	0
3.89	2.19	1.44	0.58	4.5	19.34	70	283	5.15	1	128.33	66	0	71	3	1	1	3	5	2	0	0	1	27	1	5	1	0	0	0	0	0
7.02	4.45	1.48	2.4	9.07	27.68	80	263	66.08	4	185	96	1	72	3	2	1	2	5	1	0	1	1	27	1	5	1	1	1	0	1	0
6.14	4.13	1.23	1.72	5.12	30.49	70	593	45.2	4	112.67	77	0	37	1	1	1	3	5	2	1	0	2	27	1	5	1	0	1	1	1	0
4.4	2.5	1.28	1.36	5.16	21.81	87	481	27.38	2	134.67	90	1	47	2	1	2	3	5	1	1	1	2	27	1	5	1	0	0	1	0	0
5.11	2.99	1.5	1.36	5.63	24.12	73	220	32.38	3	145.33	84.33	1	52	2	2	1	2	5	2	0	0	2	27	1	6	1	0	0	0	1	0
5.15	3.02	1.4	1.61	5.01	21.62	76	251	30.15	2	113.33	68.67	0	56	2	2	1	1	5	3	0	0	2	27	1	4	1	0	0	0	0	0
5.7	3.06	1.64	2.19	5.98	26.16	80	259	49.16	4	136.67	88.67	0	60	3	2	1	2	1	4	0	1	2	27	1	5	1	0	0	0	1	0
4.41	2.34	1.58	1.08	6.56	24.84	91	288	31.42	3	123.67	69.33	0	66	3	2	1	2	5	3	0	0	2	27	1	6	1	0	0	0	1	1
5.87	3.64	1.82	0.91	5.54	23.49	90	384	21.72	2	108.33	70.33	0	67	3	1	1	1	1	2	0	1	2	27	1	4	1	0	0	0	0	1
3.51	1.67	1.51	0.73	6.47	22.89	98	442	19.67	1	179.33	71.33	1	71	3	1	1	3	5	2	0	1	2	27	1	5	1	0	0	1	0	1
4.77	2.94	1.25	1.28	6.06	26.05	80	453	35.31	3	153	91.67	1	71	3	1	1	3	5	3	1	1	2	27	1	6	1	0	0	1	1	0
4.12	1.88	1.98	0.57	4.66	26.04	96	267	7.39	1	141	60.67	1	72	3	1	1	2	1	1	0	0	2	27	1	4	1	0	0	0	1	1
3.67	0.67	2.71	0.64	5.65	18.01	66	181	10.67	1	136.67	75.33	0	76	3	2	2	2	5	2	0	0	2	27	1	6	1	0	0	0	0	0
5.49	3.22	1.21	2.34	6.72	29.3	78	370	60.42	4	154	86	1	79	3	2	2	1	5	2	0	0	2	27	1	6	1	0	1	0	1	0
3.59	1.29	1.89	0.9	4.77	22.11	73	230	16.89	1	96	60.33	0	32	1	2	1	1	4	3	0	1	3	27	1	6	1	0	0	0	0	0
5.91	2.96	1.4	3.42	5.21	28.08	75	520	61.41	4	123.33	78.67	0	33	1	1	1	3	1	4	1	1	3	27	1	6	1	0	1	1	1	0
4.06	1.9	1.84	0.71	5.14	21.88	72	250	13.16	1	107	63	0	35	1	2	1	2	5	1	0	0	3	27	1	6	1	0	0	0	0	0
4.25	2.24	1.45	1.23	5.02	25.96	80	243	29.26	2	113	73.67	0	37	1	2	1	3	4	1	0	1	3	27	1	6	1	0	0	0	1	0
5.97	3.78	1.77	0.93	4.84	17.45	62	235	14.16	1	102.33	59.33	0	38	1	2	1	1	2	3	0	1	3	27	1	6	1	0	0	0	0	0
5.3	3.21	0.95	2.51	4.89	26.96	86	494	48.91	4	100	66.33	0	39	1	1	1	1	1	2	1	1	3	27	1	6	1	0	1	1	1	0
5.54	3.54	1.25	1.66	4.68	21.93	79	395	29.76	2	124.67	80	0	42	1	2	2	1	1	1	0	0	3	27	1	6	1	0	0	0	0	0
4.93	2.63	1.17	2.49	4.95	24.56	78	291	44.66	3	106.33	74.33	0	44	1	2	1	1	2	2	0	1	3	27	1	6	1	0	1	0	1	0
4.51	2.53	1.45	1.16	4.64	25.01	97	353	24.76	2	124.33	82	0	46	2	1	1	3	4	3	0	1	3	27	1	6	1	0	0	0	1	1
5.77	3.66	1.49	1.36	6.02	27.01	88	411	38.07	3	122.67	64.67	0	48	2	2	2	3	3	4	0	1	3	27	1	6	1	0	0	0	1	1
4.18	2.12	1.64	0.93	5.07	23.83	83	316	20.44	1	123.33	70	0	49	2	1	1	3	4	3	1	1	3	27	1	6	1	0	0	0	0	0
5.2	3.13	1.52	1.2	5.09	32.93	102	242	36.76	3	180.67	95.67	1	50	2	2	2	2	5	1	0	0	3	27	1	6	1	0	0	0	1	1
6.44	2.73	1.54	0.72	5.41	20.18	65	265	13.45	1	143.33	84.67	1	50	2	2	1	3	4	4	0	0	3	27	1	6	1	0	1	0	0	0
5.3	2.89	1.79	1.36	4.7	21.48	70	282	24.96	2	164.67	100.67	1	50	2	2	1	3	2	4	0	0	3	27	1	6	1	0	0	0	0	0
4.93	3.17	1.27	1.07	5.23	27.22	65	465	28.01	2	100.67	66	0	50	2	1	1	3	1	2	0	1	3	27	1	5	1	0	0	1	1	0
7.24	2.57	1.09	7.67	21	25	87	401	109.72	4	154.67	82	1	51	2	2	1	2	1	2	0	0	3	27	1	6	1	1	1	0	1	1
5.4	3.28	1.69	0.95	5.13	23.67	86	340	21.08	2	115	75.67	0	52	2	1	1	3	4	2	1	1	3	27	1	6	1	0	0	0	0	0
5.02	3.05	1.28	1.52	5.16	29.03	80	337	39.67	3	156.67	90.67	1	54	2	1	1	3	5	3	0	1	3	27	1	5	1	0	0	0	1	0
4.73	2.25	2.18	0.67	5.48	22.28	83	236	13.53	1	144	83.67	1	55	2	2	1	3	5	3	0	1	3	27	1	6	1	0	0	0	0	0
5.21	3.05	1.17	2.18	11.68	31.33	110	224	79.71	4	136	74.67	0	57	2	2	2	2	5	2	0	0	3	27	1	6	1	1	0	0	1	1
5.46	2.72	2.17	1.25	5.66	25.49	83	291	32.2	3	123.33	83	0	60	3	1	1	2	1	2	1	1	3	27	1	6	1	0	0	0	1	0
5.6	2.99	1.88	1.61	5.51	23.2	78	197	34.56	3	138	76.33	1	62	3	2	1	2	5	1	0	0	3	27	1	3	1	0	0	0	0	0
4.09	2.24	1.5	0.77	13.22	22.66	82	271	36.87	3	135	68	0	63	3	1	1	3	1	3	0	0	3	27	1	6	1	1	0	0	0	0
6.1	3.51	1.86	1.61	5.12	20.93	60	286	29.64	2	159.33	78.67	1	63	3	2	2	3	5	4	0	1	3	27	1	6	1	0	0	0	0	0
6.41	3.81	1.56	2.28	5.63	23.62	93	443	43.91	3	157	91.67	1	64	3	1	1	3	2	4	0	1	3	27	1	4	1	0	1	1	0	1
4.87	2.55	1.91	0.9	5.72	22.09	81	467	20.89	2	175.67	67.67	1	68	3	2	2	2	1	1	0	1	3	27	1	5	1	0	0	1	0	0
4.19	1.99	1.69	1.13	5.31	20.64	70	257	22.68	2	129.33	84.33	0	50	2	2	1	2	5	2	0	0	1	28	1	6	1	0	0	0	0	0
4.48	2.15	1.86	1.04	5.42	20.5	70	214	21.24	2	137	84	0	51	2	2	1	3	1	1	0	0	1	28	1	5	1	0	0	0	0	0
6.36	1.75	0.76	8.02	5.92	29.07	89	379	92.07	4	113.67	75	0	55	2	2	1	3	1	1	0	0	1	28	1	5	1	0	1	0	1	1
4.56	2.31	1.52	1.61	5.33	19.57	60	214	28.5	2	104.33	63.33	0	56	2	2	1	2	1	2	0	1	1	28	1	6	1	0	0	0	0	0
7.13	4.76	1.72	1.44	5.38	27.16	95	294	36.78	3	138	72.67	0	66	3	2	2	2	1	3	0	0	1	28	1	4	1	0	1	0	1	1
5.73	3.28	1.71	1.62	6.3	25.35	84	337	41.32	3	128.33	86	0	52	2	2	2	3	1	4	0	1	2	28	1	6	1	0	0	0	1	0
5.54	3.56	1.51	1.04	4.8	26.27	90	432	24.03	2	183.67	104.67	1	54	2	2	1	2	4	3	0	1	2	28	1	5	1	0	0	1	1	1
4.07	2.11	1.49	1.03	5.76	25.1	75	366	27.29	2	148	83	1	60	3	2	1	1	1	2	0	0	2	28	1	6	1	0	0	0	1	0
4.53	2.42	1.2	2	5.11	25.45	81	280	41.51	3	156	88.67	1	61	3	1	1	1	3	3	0	1	2	28	1	3	1	0	0	0	1	0
6.94	3.27	1.25	4.79	5.81	25.36	85	242	66.77	4	137.67	63.67	0	63	3	2	1	2	5	4	0	0	2	28	1	3	1	0	1	0	1	1
3.11	1.38	1.36	0.82	5.21	22.64	80	300	17.18	1	120.33	78.33	0	63	3	1	2	1	5	2	0	1	2	28	1	5	1	0	0	0	0	0
5.55	3.23	0.99	2.93	5.54	25.07	99	360	52.49	4	142	87.67	1	66	3	2	2	3	5	2	0	0	2	28	1	5	1	0	1	0	1	1
4.86	2.74	1.3	1.81	8.73	26.17	97	329	54.09	4	122.67	68.33	0	69	3	2	2	3	5	2	0	0	2	28	1	6	1	1	0	0	1	1
3.98	2.09	1.34	1.22	5.4	21.61	80	339	25.76	2	155.67	77.33	1	74	3	2	1	2	5	2	0	0	2	28	1	4	1	0	0	0	0	0
3.87	1.75	1.23	1.96	6.6	32.89	101	395	61.4	4	142.33	85	1	77	3	2	1	2	1	2	0	1	2	28	1	5	1	0	0	0	1	1
4.68	2.23	1.36	2.4	4.94	21.46	83	459	38.19	3	120.67	82	0	30	1	1	1	3	5	4	1	1	3	28	1	6	1	0	1	1	0	0
4.16	2.28	1.55	0.72	4.91	20.92	70	259	11.92	1	106.33	70.33	0	36	1	2	1	3	4	4	0	1	3	28	1	6	1	0	0	0	0	0
4.68	2.71	1.32	1.44	5.07	23.23	76	281	30.08	2	115.67	74.33	0	36	1	2	1	3	2	4	0	0	3	28	1	6	1	0	0	0	0	0
4.41	1.96	1.97	1.05	3.85	20.96	77	267	14.75	1	104	62	0	38	1	1	1	3	4	1	1	1	3	28	1	6	1	0	0	0	0	0
5.08	3.01	1.44	1.39	4.93	21.34	70	344	26.28	2	148.33	96	1	39	1	1	1	1	4	2	0	0	3	28	1	6	1	0	0	0	0	0
3.91	2.14	1	1.69	5.41	30.48	89	351	46.32	4	137	89	0	40	1	1	1	3	2	1	0	1	3	28	1	6	1	0	0	0	1	0
4.91	2.93	1.3	1.49	5.04	25.69	80	413	33.99	3	109	62.67	0	41	1	1	1	3	4	2	0	0	3	28	1	6	1	0	0	0	1	0
4.39	2.47	1.37	1.22	4.71	24.8	87	348	26.17	2	118.33	74	0	42	1	1	1	3	1	1	0	1	3	28	1	6	1	0	0	0	1	0
5.33	3.64	1.01	1.49	4.59	24.96	86	397	30.69	2	105.67	68.67	0	42	1	1	1	3	3	3	0	0	3	28	1	6	1	0	0	0	1	0
6.38	3.59	1.24	3.4	7.69	26.49	70	324	68.09	4	149.67	93.33	1	43	1	2	1	3	4	1	0	0	3	28	1	6	1	1	1	0	1	0
4.16	1.72	0.94	3.31	4.98	29.72	80	488	62.69	4	126	84	1	44	1	1	1	1	4	3	0	1	3	28	1	6	1	0	1	1	1	0
4.54	2.21	2.02	0.68	4.78	23.19	72	256	11.26	1	131.33	74.67	0	47	2	2	1	2	4	4	0	0	3	28	1	4	1	0	0	0	0	0
4.34	2.67	1.37	0.65	5.25	27.29	70	394	14.58	1	116	63.33	0	47	2	1	1	3	4	1	0	0	3	28	1	6	1	0	0	0	1	0
4.13	2.07	1.36	1.55	5.07	23.07	88	389	31.57	3	126	73.33	0	48	2	1	1	3	4	3	0	1	3	28	1	6	1	0	0	0	0	0
4.9	2.7	1.82	0.84	5.25	21.26	70	232	16.81	1	105.33	64.67	0	49	2	1	1	2	5	2	0	1	3	28	1	5	1	0	0	0	0	0
4.67	2.65	1.64	0.84	4.83	33.11	90	325	23.42	2	146	86.33	1	51	2	2	1	3	5	2	0	1	3	28	1	6	1	0	0	0	1	1
6.27	4.14	1.01	2.47	5.05	29.3	96	332	53.63	4	148.67	104.67	1	51	2	1	1	3	1	1	1	1	3	28	1	6	1	0	1	0	1	1
4.02	2.35	1.13	1.19	6.17	25.81	70	366	33.57	3	146.67	86.67	1	51	2	1	1	3	3	3	0	1	3	28	1	6	1	0	0	0	1	0
4.95	2.36	1.08	3.32	5.92	25.78	86	188	58.91	4	120.67	73.67	0	53	2	2	1	2	1	2	0	0	3	28	1	6	1	1	1	0	1	1
6.2	2.5	0.99	5.42	7.59	24.36	78	489	73.66	4	137	80.33	1	57	2	2	2	3	5	2	0	0	3	28	1	6	1	1	1	1	1	0
3.84	2.12	1.3	0.93	4.93	24.95	82	364	20.7	2	162.67	103.33	1	59	2	1	1	3	1	2	0	0	3	28	1	6	1	0	0	0	1	0
5.47	3.34	1.13	2.21	5.72	24.25	77	381	44.71	3	125.67	74.67	0	61	3	2	1	3	5	4	0	0	3	28	1	5	1	0	0	0	1	0
4.81	2.3	2.1	0.91	5.56	23.24	84	391	21.57	2	137	81.33	0	65	3	1	1	2	1	1	1	1	3	28	1	5	1	0	0	0	0	0
4.43	2.29	1.89	0.54	4.58	21.3	83	318	4.52	1	119	72	0	70	3	1	1	3	1	2	1	1	3	28	1	6	1	0	0	0	0	0
5.28	3.19	1.24	1.87	5.34	26.11	86	410	41.99	3	153.33	97.67	1	70	3	1	1	3	3	2	0	0	3	28	1	4	1	0	0	0	1	0
2.92	1.18	1.25	1.08	8.11	25.27	80	351	37.32	3	167.67	73	1	73	3	2	2	3	5	3	0	0	3	28	1	6	1	1	0	0	1	0
5.72	2.52	2.84	0.79	4.26	19.38	64	377	10.09	1	127.33	80.33	0	55	2	2	2	1	5	2	0	1	1	29	1	5	1	0	0	0	0	0
5.44	3.13	1.27	2.29	5.23	25.97	84	233	46.48	4	148.67	90	1	62	3	2	2	1	5	2	0	0	1	29	1	6	1	0	0	0	1	0
2.86	0.52	1.85	1.08	5.86	29.01	89	322	33.42	3	161.33	103.67	1	64	3	2	1	2	5	4	0	0	1	29	1	5	1	0	0	0	1	1
6.27	3.32	0.91	5.41	6.72	27.3	80	250	79.18	4	171	91.33	1	51	2	1	1	3	4	4	0	1	2	29	1	6	1	1	1	0	1	0
4.94	2.28	2.23	0.95	5.73	27.1	85	236	27.13	2	135.67	79.67	0	62	3	1	1	1	5	3	0	1	2	29	1	5	1	0	0	0	1	0
5.52	3.15	2.06	0.69	6.72	24.22	90	265	20.37	1	158.33	79	1	74	3	2	1	1	5	2	0	1	2	29	1	5	1	0	0	0	1	1
4.71	2.24	2.07	0.88	4.73	26.12	96	325	19.14	1	177	80.67	1	76	3	2	2	3	5	4	0	1	2	29	1	5	1	0	0	0	1	1
6.17	4.17	1.4	1.31	5.77	21.12	74	331	28.08	2	190	81.33	1	79	3	1	2	1	5	1	0	1	2	29	1	5	1	0	1	0	0	0
4.54	2.55	1.65	0.74	5.11	20.78	81	247	13.24	1	104.33	61.67	0	32	1	2	1	3	2	4	0	0	3	29	1	6	1	0	0	0	0	0
5.01	2.97	1.78	0.58	4.56	19.7	71	246	5.51	1	114.33	60.33	0	34	1	2	2	1	1	1	0	0	3	29	1	6	1	0	0	0	0	0
4.64	2.78	1.39	1.03	5.04	20.47	76	462	19.52	1	105	64.67	0	36	1	1	1	2	3	2	1	1	3	29	1	6	1	0	0	1	0	0
5.67	3.37	2.03	0.6	4.96	21.62	69	178	8.59	1	119	74.33	0	40	1	2	1	3	2	2	0	0	3	29	1	6	1	0	0	0	0	0
4.6	2.03	2.17	0.89	4.4	21.99	73	314	14.78	1	131	88.67	0	43	1	2	1	3	3	3	0	0	3	29	1	6	1	0	0	0	0	0
5.72	3.36	1.69	1.48	5.23	18.91	77	319	25.59	2	108.67	72.67	0	43	1	1	1	1	4	3	0	0	3	29	1	6	1	0	0	0	0	0
6.07	3.31	2.26	1.11	5.38	21.05	70	264	23.03	2	104.67	63.67	0	44	1	2	1	1	4	4	0	0	3	29	1	6	1	0	0	0	0	0
4.06	2.19	0.9	2.13	5.99	25.34	85	407	46.96	4	115.33	74.67	0	48	2	1	1	3	2	2	1	1	3	29	1	6	1	0	1	0	1	0
5.27	2.8	1.43	2.28	5.64	23.69	70	323	44.09	3	150	97.33	1	49	2	1	1	2	3	2	0	1	3	29	1	6	1	0	0	0	0	0
3.87	1.67	1.93	0.59	5.29	22.15	80	267	9.86	1	137	77.33	0	52	2	2	1	1	1	1	0	0	3	29	1	6	1	0	0	0	0	0
4.39	2.4	1.01	2.16	9.18	30.73	80	351	70.49	4	132.67	73	0	53	2	2	1	1	2	1	0	1	3	29	1	6	1	1	0	0	1	0
5.39	2.77	1.37	2.74	5.42	29.39	100	586	58.92	4	134	91	1	53	2	1	1	1	4	2	0	1	3	29	1	6	1	0	1	1	1	1
4.38	2.13	0.95	2.87	5.24	23.67	91	361	47.75	4	144.33	77.67	1	54	2	1	1	1	5	1	1	1	3	29	1	6	1	0	1	0	0	1
5.35	3.24	1.13	2.15	16.25	24.96	75	247	71.4	4	152.33	95	1	55	2	1	1	1	5	1	0	1	3	29	1	6	1	1	0	0	1	0
6.92	4.21	2.08	1.38	5.41	25.97	82	361	34.21	3	151	88	1	55	2	1	1	3	3	1	0	0	3	29	1	6	1	0	1	0	1	0
4.99	2.75	0.79	3.18	5.25	23.73	84	372	50.35	4	133.33	81	0	55	2	1	1	1	2	1	1	1	3	29	1	6	1	0	1	0	0	0
6.87	4.88	0.97	2.25	8.66	30.12	90	257	68.57	4	154	87.33	1	57	2	1	1	1	5	2	1	1	3	29	1	6	1	1	1	0	1	1
6.42	3.97	1.7	1.66	6.39	27.16	90	213	45.31	4	158	90	1	59	2	1	1	1	4	3	1	1	3	29	1	6	1	0	1	0	1	1
4.46	2.55	1.14	1.7	4.49	25.15	86	334	33.68	3	135.67	81	0	60	3	1	1	3	1	2	0	0	3	29	1	5	1	0	0	0	1	0
4.29	1.94	1.27	2.38	6.12	25.56	91	288	50.75	4	151.33	75.33	1	63	3	2	1	2	1	3	0	1	3	29	1	6	1	0	1	0	1	1
5.74	3.22	2.03	1.07	5.91	23.81	78	271	27.41	2	146.67	82.67	1	64	3	2	2	3	5	3	0	0	3	29	1	6	1	0	0	0	0	0
5.21	3.01	1.16	2.28	5.77	22.8	70	366	42.95	3	137	77	0	64	3	1	1	2	5	2	0	0	3	29	1	5	1	0	0	0	0	0
6.09	3.43	2.27	0.86	5	19.15	70	258	14.66	1	157.67	67	1	71	3	2	2	2	5	2	0	0	3	29	1	5	1	0	0	0	0	0
4.85	2.71	1.4	1.62	8.46	26.72	99	201	51.43	4	153.67	84.67	1	73	3	1	1	3	2	4	0	0	3	29	1	6	1	1	0	0	1	1
3.48	1.19	1.74	1.2	6.98	25.56	81	300	36.61	3	164	75.67	1	74	3	2	2	1	1	4	0	0	3	29	1	6	1	0	0	0	1	0
4.72	2.57	1.81	0.74	5.07	22.79	74	338	14.34	1	105	61	0	34	1	2	1	2	5	1	0	0	1	30	1	6	1	0	0	0	0	0
6.13	3.36	1.34	3.14	5.87	25.72	80	386	57.12	4	183	118	1	43	1	2	2	3	5	1	0	1	1	30	1	6	1	0	1	0	1	0
5.29	2.98	1.89	0.92	5.13	26.22	82	360	22.51	2	135	81	0	63	3	1	1	3	5	1	1	1	1	30	1	6	1	0	0	0	1	0
5.1	3.46	1.36	0.62	5.5	26.49	70	327	14.13	1	170	81	1	69	3	1	2	3	5	2	1	0	1	30	1	6	1	0	0	0	1	0
5.03	2.9	1.62	1.12	5.43	23.61	74	228	26.26	2	130.33	72	0	55	2	2	1	1	5	3	0	0	2	30	1	4	1	0	0	0	0	0
5.26	2.67	1.7	1.96	5.78	29.33	90	377	50.86	4	135.67	70.67	0	57	2	2	1	1	5	3	0	0	2	30	1	6	1	0	0	0	1	1
6.3	3.56	1.74	2.19	6.19	22.76	80	314	43.56	3	143.33	87.33	1	63	3	2	1	3	5	2	0	0	2	30	1	6	1	0	1	0	0	0
7.29	5.16	1.24	1.95	5.59	27.11	80	439	45.97	4	181.67	90.67	1	66	3	1	1	3	5	3	0	1	2	30	1	4	1	0	1	1	1	0
6.21	3.72	1.57	2.03	5.62	21.05	80	236	36.65	3	152	73.67	1	67	3	2	2	3	5	4	0	0	2	30	1	5	1	0	0	0	0	0
3.43	1.43	1.6	0.87	5.44	21.19	80	270	18.25	1	116.33	76.67	0	68	3	1	1	2	5	2	1	0	2	30	1	3	1	0	0	0	0	0
4.14	1.84	1.47	1.83	6.89	25.88	80	237	47.65	4	181.67	82.67	1	77	3	2	1	2	5	2	0	1	2	30	1	5	1	1	0	0	1	0
4.1	1.64	2.18	0.61	5.26	21.69	81.5	149	10.25	1	115.33	75	0	39	1	2	1	1	1	2	0	0	3	30	1	6	1	0	0	0	0	0
5.8	2.91	2.41	1.05	4.75	21.52	67	225	19.66	1	116	81	0	39	1	2	1	1	4	4	0	1	3	30	1	6	1	0	0	0	0	0
6.91	4.39	1.33	2.62	4.93	23.66	80	376	44.13	3	137.33	95.33	1	39	1	1	2	3	2	4	1	1	3	30	1	5	1	0	1	0	0	0
6.99	4.61	1.17	2.67	4.83	24.74	89	309	46.11	4	133	90.33	1	46	2	1	1	1	2	2	1	1	3	30	1	6	1	0	1	0	1	0
4.89	2.74	1.59	1.23	5.22	27.47	89	398	32.04	3	122.67	86.33	0	46	2	1	1	3	4	3	0	1	3	30	1	6	1	0	0	0	1	0
5.58	3.33	1.67	1.27	5.16	23.15	78	235	27.47	2	111	64	0	48	2	2	1	3	5	1	0	0	3	30	1	6	1	0	0	0	0	0
5.87	3	2.45	0.93	4.57	21.17	60	258	15.96	1	114.33	73.67	0	48	2	2	1	1	4	1	0	1	3	30	1	6	1	0	0	0	0	0
5.65	2.99	2.12	1.18	5.66	18.64	80	182	22.48	2	119.33	69.33	0	54	2	2	1	2	2	2	0	0	3	30	1	6	1	0	0	0	0	0
4.41	2.33	1.31	1.7	5.17	25.77	70	528	38.15	3	147.67	95.67	1	55	2	1	1	3	5	1	0	1	3	30	1	6	1	0	0	1	1	0
4.02	1.75	1.94	0.73	5.58	19.74	65	335	14.04	1	117	72.67	0	71	3	1	1	2	1	1	1	0	3	30	1	6	1	0	0	0	0	0
5.95	3.65	1.1	2.65	7.46	26.78	86	437	61.35	4	146.67	85.67	1	72	3	1	1	3	3	4	0	1	3	30	1	6	1	1	1	1	1	0
5.25	2.96	1.99	0.66	5.31	18.51	70	234	10.38	1	166.33	90.33	1	60	3	2	1	1	5	2	0	1	1	31	1	3	1	0	0	0	0	0
7.98	4.82	1.14	4.44	7.59	24.14	82	431	68.18	4	150.33	83.67	1	67	3	2	1	3	3	4	0	1	1	31	1	6	1	1	1	1	1	0
5.88	3.44	1.58	1.89	5.12	25.47	83	256	40.16	3	153.67	99.33	1	67	3	2	1	2	5	3	0	0	2	31	1	6	1	0	0	0	1	0
4.42	2.29	1.2	2.05	5.19	22.83	79	339	38.16	3	142.33	99	1	34	1	1	1	3	5	1	0	1	3	31	1	6	1	0	0	0	0	0
5.67	3.17	0.85	3.64	5.84	27.51	80	269	65.02	4	126	83	0	41	1	1	1	3	2	4	0	1	3	31	1	3	1	0	1	0	1	0
5.64	3.38	1.6	1.46	5.14	23.81	85	303	31.48	3	132	92	1	43	1	1	2	3	2	3	0	1	3	31	1	6	1	0	0	0	0	0
5.97	3.57	1.8	1.31	5.83	23.34	85	313	31.27	2	132	87.33	0	44	1	1	1	3	1	1	0	1	3	31	1	6	1	0	0	0	0	0
4.96	2.54	1.02	3.07	5.64	24.44	83	426	52.75	4	172	117.33	1	47	2	1	1	3	1	2	0	1	3	31	1	6	1	0	1	1	1	0
5.24	2.94	2.01	0.63	5.15	22.81	80	284	11.04	1	137.33	76.67	0	52	2	2	1	2	5	1	0	0	3	31	1	5	1	0	0	0	0	0
5.06	3.06	1.62	0.83	5.56	26.86	70	397	22.46	2	158	85.67	1	56	2	1	1	3	2	4	0	1	3	31	1	6	1	0	0	0	1	0
6.86	3.76	2.74	0.79	5.47	23.72	85	320	18.27	1	168	107.67	1	73	3	2	2	1	1	1	0	0	3	31	1	5	1	0	1	0	0	1
4.63	1.93	1.92	1.72	4.99	24.56	80	308	35.77	3	129.67	72.67	0	75	3	2	1	3	1	3	0	1	3	31	1	6.5	1	0	0	0	1	0
5.1	3.04	1.28	1.71	5.59	24.67	95	379	38.59	3	144	70.33	1	79	3	1	1	1	1	3	0	1	3	31	1	6	1	0	0	0	1	1
5.88	3.71	1.68	1.08	5.2	22.03	78	286	22.75	2	151	98	1	69	3	1	1	3	5	4	0	0	1	32	1	6	1	0	0	0	0	0
5	2.48	2.03	1.07	5.54	20.16	68	257	21.9	2	122.67	81.33	0	50	2	2	2	1	5	2	0	0	2	32	1	6	1	0	0	0	0	0
5.93	3.62	1.58	1.6	6.07	25.76	80	347	40.71	3	149	100.67	1	55	2	2	2	1	5	1	0	0	2	32	1	6	1	0	0	0	1	0
4.86	2.47	0.74	3.64	6.67	32.67	90	382	81.56	4	154.67	98	1	54	2	1	1	3	1	3	1	1	3	32	1	6	1	0	1	0	1	1
6.11	3.77	1.61	1.61	7.31	25.43	80	289	45.07	4	146	68	1	64	3	2	1	1	1	1	0	1	3	32	1	6	1	1	0	0	1	0
5.6	3.38	1.23	2.17	6.72	31.2	100	377	61.98	4	133.33	73	0	64	3	2	2	3	1	3	0	0	3	32	1	5	1	1	0	0	1	1
4.43	2.08	0.88	3.24	6.17	26.58	85	377	61.19	4	164.67	83.33	1	60	3	2	1	3	5	3	0	0	1	33	1	5	1	0	1	0	1	1
6.46	4.01	1.94	1.12	5.64	25.4	78	250	29.21	2	122.67	60.67	0	50	2	2	1	1	3	4	0	0	3	33	1	6	1	0	1	0	1	0
5.38	3.6	1.25	1.17	5.99	27.97	93	428	35.07	3	165	85.67	1	67	3	1	1	2	5	1	0	0	1	7	0	7	2	0	0	1	1	1
4.74	2.57	1.45	1.58	5.12	24.69	86	279	34.5	3	106	61	0	33	1	2	1	1	5	4	0	0	1	7	0	7	2	0	0	0	1	1
6.42	3.56	1.02	4.04	5.7	30.11	100	424	73.58	4	154	101.67	1	47	2	1	1	2	5	3	0	0	1	7	0	8	2	0	1	1	1	1
5.08	2.71	1.02	2.96	5.62	13.1	60	340	27.75	2	109	71.67	0	54	2	1	1	3	5	2	1	1	1	7	0	7	2	0	1	0	0	0
4.13	1.67	1.82	1.41	4.81	20.18	76	198	24.64	2	126.67	71.67	0	31	1	2	1	3	5	2	0	1	2	7	0	8	2	0	0	0	0	0
4.76	2.61	1.43	1.59	5.57	23.46	74	243	34.91	3	105.33	57.67	0	43	1	2	1	3	4	3	0	0	2	7	0	8	2	0	0	0	0	0
9.1	5.92	1.86	2.91	6.2	24.09	82	336	52.99	4	152	88	1	59	2	2	1	3	5	3	0	0	2	7	0	7	2	0	1	0	1	0
6.29	4.05	1.68	1.24	5.65	28.23	83	339	35.39	3	139.67	84	0	61	3	1	1	1	5	2	0	1	2	7	0	7	2	0	1	0	1	0
6	3.78	1.64	1.28	8.01	29.38	90	301	48.02	4	166.33	95	1	66	3	1	1	1	5	2	1	0	2	7	0	8	2	1	0	0	1	1
4.79	2.95	1.43	0.9	6.69	30.02	101	450	33.09	3	163.67	95.67	1	74	3	1	1	3	5	4	0	1	2	7	0	7	2	0	0	1	1	1
4.68	2.6	1.78	0.65	4.81	20.08	65	248	8.97	1	105	67	0	33	1	2	1	3	2	3	0	0	3	7	0	8	2	0	0	0	0	0
4.2	2.2	1.17	1.83	5.54	34.29	110	258	55.66	4	128.67	82	0	41	1	2	1	3	2	4	0	0	3	7	0	7	2	0	0	0	1	1
4.72	2.86	1.04	1.81	4.56	23.94	84	467	33.94	3	124	82.67	0	42	1	1	1	1	3	2	1	1	3	7	0	7	2	0	0	1	0	0
4.45	1.82	0.78	4.06	5.67	30.33	75	382	74.1	4	156.67	88	1	44	1	1	1	3	2	4	0	0	3	7	0	8	2	0	1	0	1	0
4.95	2.91	1.64	0.87	5.56	24.97	82	258	22.05	2	150.67	81	1	45	2	2	1	2	4	2	0	0	3	7	0	8	2	0	0	0	1	0
5.09	3.04	1.35	1.54	5.18	24.84	82	285	34.36	3	141	91.33	1	45	2	1	1	2	3	2	0	0	3	7	0	7.5	2	0	0	0	1	0
6.09	3.53	1.89	1.48	5.17	21.64	79	302	29.04	2	118.33	80	0	46	2	2	1	3	1	2	0	0	3	7	0	8	2	0	0	0	0	0
6.44	3.97	0.98	4.7	5.55	25	88	474	64.21	4	130	89.33	0	47	2	1	1	2	4	2	1	1	3	7	0	7	2	0	1	1	1	0
7.93	5.01	2.5	0.93	4.9	24.62	79	225	20.27	1	126	83.33	0	48	2	2	1	2	4	2	0	0	3	7	0	7	2	0	1	0	1	0
4.82	2.57	2.05	0.45	5.32	20.79	65	294	3.74	1	164.67	84.67	1	48	2	1	1	3	3	3	1	1	3	7	0	8	2	0	0	0	0	0
5.76	3.75	1.58	0.95	6.21	26.43	94	416	28.59	2	134.67	75	0	49	2	1	1	3	3	2	0	1	3	7	0	8	2	0	0	0	1	1
5.21	3.13	1.49	1.3	5.7	31.25	80	293	40.93	3	139.33	86.67	0	52	2	2	1	3	5	1	0	1	3	7	0	7	2	0	0	0	1	0
6.18	3.83	1.63	1.58	5.65	27.04	93	395	40.45	3	147	72.67	1	63	3	2	1	2	5	3	0	0	3	7	0	8	2	0	0	0	1	1
3.92	2.11	1.38	0.94	4.95	25.27	65	340	21.34	2	135.67	87.33	0	35	1	1	2	2	5	1	0	0	1	8	0	8	2	0	0	0	1	0
3.17	1.47	1.1	1.31	6.27	24.19	81	283	34.17	3	146.67	107	1	36	1	2	1	3	1	3	0	0	1	8	0	8	2	0	0	0	1	0
5.8	3.73	1.35	1.59	5.27	27	70	247	38.68	3	124.33	78.33	0	44	1	1	1	3	5	4	0	1	1	8	0	7	2	0	0	0	1	0
5.86	3.58	1.04	2.73	10.63	22.98	80	349	61.47	4	169.67	88.33	1	65	3	1	1	1	5	4	1	1	1	8	0	7	2	1	1	0	0	0
4.49	2.55	1.67	0.6	6	24.82	89	391	14.59	1	167.33	87	1	69	3	1	1	3	5	4	0	0	2	8	0	7	2	0	0	0	1	0
5.46	2.01	3.03	0.93	5.08	30.31	103.5	395	26.05	2	176.33	74.67	1	70	3	2	1	2	1	1	0	0	2	8	0	7	2	0	0	0	1	1
6.19	4.01	0.86	2.9	5.1	29.39	85	485	58.8	4	124.67	75.33	0	32	1	1	1	3	2	4	0	0	3	8	0	7	2	0	1	1	1	0
4.3	2.38	1.52	0.89	5.06	19.94	70	227	16.19	1	123.33	77.33	0	34	1	2	2	3	4	2	0	0	3	8	0	8	2	0	0	0	0	0
3.94	2.19	1.15	1.33	5	21.72	65	295	26.1	2	96	66	0	36	1	2	2	3	2	2	0	1	3	8	0	7	2	0	0	0	0	0
4.55	2.66	1.05	1.85	4.93	28.3	78	385	42.94	3	116.67	61	0	38	1	2	1	3	2	3	0	1	3	8	0	7	2	0	0	0	1	0
5.2	2.36	2.07	1.69	5.27	20.05	70	192	29.95	2	125.67	80.33	0	41	1	2	1	1	5	1	0	0	3	8	0	8	2	0	0	0	0	0
4.52	2.42	1.71	0.86	5.01	19.78	69	303	15.18	1	112.33	70	0	42	1	2	1	3	4	2	0	1	3	8	0	7	2	0	0	0	0	0
5.59	3.36	1.62	1.34	5.12	25.07	84	358	30.9	2	110	71.33	0	43	1	1	1	3	2	4	0	1	3	8	0	8	2	0	0	0	1	0
5.26	3.21	1.28	1.7	4.64	24.22	65	262	33.23	3	122.67	73.67	0	44	1	1	1	3	3	2	0	1	3	8	0	7	2	0	0	0	1	0
4.49	1.99	2.13	0.81	5.5	28.13	84	176	22.53	2	131.67	81.33	0	45	2	2	1	3	1	1	0	1	3	8	0	8	2	0	0	0	1	0
4.61	2.12	2.16	0.73	4.63	21.87	81	292	11.48	1	131	82	0	46	2	2	1	3	1	2	0	1	3	8	0	7	2	0	0	0	0	0
4.13	2.1	1.35	1.49	5.63	28.38	87	309	40.69	3	115.67	72.67	0	46	2	2	1	2	1	2	0	0	3	8	0	7	2	0	0	0	1	1
4.41	2.11	1.84	1.02	5.1	24.39	87	411	23.31	2	123	68.67	0	47	2	1	1	3	1	2	1	1	3	8	0	7	2	0	0	0	1	0
4.8	2.18	2.11	1.12	4.86	18.71	69	252	18.73	1	121.67	72	0	48	2	2	2	3	5	2	0	0	3	8	0	7	2	0	0	0	0	0
4.83	2.72	1.5	1.34	4.91	21.64	90	227	25.77	2	128	80	0	51	2	2	1	2	1	2	0	0	3	8	0	8	2	0	0	0	0	1
4.4	2.53	1.36	1.12	5.38	24.84	109	328	27.4	2	149	97	1	51	2	2	1	2	5	4	0	1	3	8	0	7	2	0	0	0	1	1
6.46	4.55	1.26	1.42	5.35	21.27	84	339	28.39	2	125.33	84.67	0	53	2	1	1	3	2	3	1	1	3	8	0	7	2	0	1	0	0	0
3.89	1.85	1.54	1.1	6.62	28.21	88	396	36.45	3	181.33	121.33	1	55	2	1	1	3	4	3	0	1	3	8	0	7	2	0	0	0	1	0
5.94	3.88	1.57	1.07	5.19	27.1	93	411	27.68	2	147.33	92	1	55	2	1	1	2	1	4	1	0	3	8	0	8	2	0	0	0	1	1
5.73	3.06	1.26	3.1	5.6	23.27	83	255	50.29	4	137	87	0	56	2	2	1	3	2	1	0	1	3	8	0	8	2	0	1	0	0	0
5.48	2.8	2.29	0.86	4.72	23.11	80	328	16.36	1	173.33	102.67	1	65	3	1	1	3	4	1	1	0	3	8	0	7	2	0	0	0	0	0
4.92	2.73	1.57	1.36	5.4	27.94	84	246	36.34	3	118.33	75.67	0	45	2	2	1	2	5	1	0	0	1	9	0	8	2	0	0	0	1	0
5.67	3.32	1.96	0.86	5.83	22.92	70	244	21.06	2	147.67	93.67	1	46	2	2	1	2	5	1	0	0	2	9	0	8	2	0	0	0	0	0
4.08	1.77	1.87	0.96	4.79	25.27	84	385	21.04	2	146.67	91.67	1	53	2	1	1	3	1	3	1	1	2	9	0	7	2	0	0	0	1	0
6.45	3.99	1.22	2.73	5.55	24.84	89	511	50.3	4	139.67	96.33	1	54	2	1	1	3	5	3	0	0	2	9	0	8	2	0	1	1	1	0
5.58	2.81	2.4	0.82	4.91	21.57	70	165	15.09	1	121.33	65.33	0	61	3	2	1	3	5	2	0	0	2	9	0	8	2	0	0	0	0	0
5.76	3.5	1.65	1.34	5.09	26.35	81	303	32.33	3	147	93.67	1	62	3	2	1	1	4	2	0	0	2	9	0	8	2	0	0	0	1	0
6.31	3.6	2.33	0.84	5.66	19.52	60	347	16.9	1	131.33	83.33	0	64	3	2	1	2	5	3	0	0	2	9	0	7	2	0	1	0	0	0
5.22	3.27	1.29	1.45	4.39	24.93	90	418	28.86	2	116	73.33	0	31	1	1	1	1	4	4	1	1	3	9	0	8	2	0	0	0	1	1
5.64	2.69	1.08	4.12	4.96	23.24	84	432	54.01	4	116.33	81	0	31	1	1	1	3	2	4	0	1	3	9	0	8	2	0	1	1	0	0
4.35	2.71	1.09	1.2	5.22	24.69	90	368	28.19	2	109.67	70.33	0	33	1	1	1	1	2	2	1	1	3	9	0	8	2	0	0	0	1	1
3.92	1.48	2.21	0.5	5.76	22.78	75	231	8.31	1	94	62.33	0	35	1	2	1	3	2	2	0	0	3	9	0	7	2	0	0	0	0	0
4.64	2.35	1.64	1.42	4.83	24.24	73	341	29.87	2	110.67	78.33	0	36	1	2	1	3	2	3	0	0	3	9	0	8	2	0	0	0	1	0
4.78	2.65	1.63	1.11	5.13	26.81	84	280	28.05	2	117	61.67	0	40	1	2	1	3	5	2	0	0	3	9	0	8	2	0	0	0	1	0
4.62	2.64	1.31	1.47	5.16	23.44	70	394	31.25	2	119	79.33	0	40	1	1	1	3	3	1	0	0	3	9	0	7	2	0	0	0	0	0
4.81	2.73	1.44	1.41	4.94	27.36	99	406	34.14	3	126.33	81.67	0	42	1	1	1	3	5	2	0	1	3	9	0	8	2	0	0	0	1	1
4.4	2.46	0.92	2.24	7.76	27.68	92	341	59.85	4	122	84.67	0	43	1	1	1	3	2	4	0	1	3	9	0	7	2	1	1	0	1	1
6.28	3.43	2.06	1.73	5.52	22.83	71	519	35.69	3	141.67	90.67	1	43	1	2	1	2	4	2	0	0	3	9	0	8	2	0	1	1	0	0
6.68	3.66	2.52	1.1	5.07	22.1	72	236	22.66	2	134	84	0	44	1	2	1	3	4	4	0	0	3	9	0	8	2	0	1	0	0	0
5.71	3	1.16	3.41	5.02	23.21	83	264	49.83	4	122.33	87.67	0	44	1	1	1	3	4	4	0	0	3	9	0	8	2	0	1	0	0	0
3.52	1.37	1.84	0.69	5.24	19.3	72	226	11.43	1	129	74.67	0	45	2	2	1	2	1	2	0	1	3	9	0	8	2	0	0	0	0	0
4.06	2.18	0.97	2.01	5.59	30.59	95	368	52.8	4	142	94	1	45	2	1	1	1	5	2	0	0	3	9	0	7	2	0	1	0	1	1
5.38	2.35	2.49	1.18	5.06	23.07	70	260	25.23	2	121	78	0	46	2	2	1	3	4	3	0	1	3	9	0	7	2	0	0	0	0	0
6.56	2.82	2.7	2.29	5.8	25.03	85	593	47.39	4	145.67	95.67	1	46	2	1	1	3	1	3	1	1	3	9	0	8	2	0	1	1	1	0
4.12	1.96	1.35	1.79	5.37	22.67	83	278	35.59	3	151.33	88.33	1	47	2	2	1	3	2	3	0	1	3	9	0	8	2	0	0	0	0	0
4.47	2.08	2.12	0.6	4.97	21.23	65	262	8.48	1	115.67	69	0	49	2	2	1	1	5	1	0	0	3	9	0	8	2	0	0	0	0	0
5.64	3.01	1.93	1.55	5.03	24.88	80	368	33.85	3	119.67	75.33	0	49	2	1	1	3	5	1	0	0	3	9	0	7	2	0	0	0	1	0
5.91	3.51	1.8	1.33	5.46	24.78	80	344	31.95	3	125.33	74.67	0	55	2	2	1	1	2	4	0	1	3	9	0	7	2	0	0	0	1	0
6.49	3.97	0.99	3.36	5.79	25.68	82	335	58.42	4	122	75.67	1	67	3	2	2	3	5	2	0	0	3	9	0	7	2	0	1	0	1	0
5.14	2.25	2.63	0.57	10.92	24.62	83	201	27.95	2	144.67	75.33	1	49	2	2	1	2	1	1	0	1	1	10	0	8	2	1	0	0	1	0
6.64	4.39	1.41	1.85	5.62	24.8	76	305	40.88	3	152	89.67	1	54	2	2	1	1	5	2	0	0	1	10	0	7	2	0	1	0	1	0
4.24	2.33	1.68	0.5	4.72	20.89	60	230	3.46	1	103	64.67	0	33	1	2	1	3	2	3	0	1	3	10	0	8	2	0	0	0	0	0
4.24	1.92	2.06	0.58	5.12	19.1	79	332	7.55	1	124	70.67	0	38	1	1	1	1	4	3	0	0	3	10	0	8	2	0	0	0	0	0
4.06	1.92	1.72	0.92	5.73	22.93	76	261	22.22	2	114.67	68.67	0	44	1	2	1	2	1	2	0	0	3	10	0	7	2	0	0	0	0	0
5.4	3.29	1.52	1.3	5.57	21.27	79	359	27.37	2	134.33	87.67	0	44	1	1	1	2	1	1	0	0	3	10	0	7	2	0	0	0	0	0
5.87	3.11	2.45	0.68	5.07	24.24	80	375	13.2	1	140	85	1	44	1	1	1	1	2	2	0	1	3	10	0	7	2	0	0	0	1	0
4.53	2.46	1.68	0.85	5.46	24.92	75	187	20.98	2	122	79.33	0	46	2	2	1	2	5	2	0	0	3	10	0	8	2	0	0	0	1	0
6.06	4.04	1.66	0.8	5.56	20.03	73	275	16.01	1	115.67	75	0	46	2	2	1	3	4	1	0	0	3	10	0	8	2	1	0	0	0	0
5.09	2.79	1.54	1.63	5.73	27.96	80	328	43.09	3	154	96.67	1	49	2	1	1	3	1	2	0	0	3	10	0	7	2	0	0	0	1	0
3.73	1.9	1.32	1.12	6.11	25.27	82	317	31.08	2	187.33	105	1	57	2	1	1	1	2	2	0	1	3	10	0	7	2	0	0	0	1	0
7.97	4.96	2.1	2	5.5	26.22	80	271	44.7	3	138.67	75.33	0	51	2	2	1	3	1	2	0	0	1	11	0	7	2	0	1	0	1	0
5.31	2.85	1.13	2.93	5.01	32.83	96	378	65.44	4	118	83.67	0	47	2	2	2	1	5	2	0	1	2	11	0	7	2	0	1	0	1	1
5.34	3.09	1.43	1.81	11.82	30.48	102	277	72.24	4	141.67	91.67	1	35	1	1	1	1	3	4	1	1	3	11	0	7	2	1	0	0	1	1
4.22	2.55	1.28	0.86	4.79	24.21	79	413	17.49	1	133	80	0	36	1	1	1	3	2	4	0	0	3	11	0	8	2	0	0	0	1	0
5.39	3.49	0.99	2	4.91	27.54	86.2	604	43.82	3	135	81.33	0	37	1	1	2	3	4	2	1	0	3	11	0	7	2	0	1	1	1	0
6.38	3.77	0.91	4.54	5.3	25.16	86	402	62.59	4	121.33	82.33	0	41	1	1	1	1	4	4	0	1	3	11	0	8	2	0	1	0	1	0
4.06	1.58	1.71	1.7	4.85	21.49	70	226	30.44	2	125	67.67	0	45	2	2	1	3	4	2	0	0	3	11	0	8	2	0	0	0	0	0
5.8	3.77	1.51	1.14	6.79	24.43	87	303	33.06	3	120	74	0	47	2	1	1	3	3	1	0	1	3	11	0	8	2	0	0	0	1	0
4.38	2.43	0.89	2.33	5.58	26.06	99	332	48.78	4	147.33	97.67	1	47	2	1	1	3	3	2	1	1	3	11	0	7	2	0	1	0	1	1
5.17	3.28	1.24	1.43	11.19	26.66	77	187	55.44	4	109	73	0	48	2	2	1	3	4	1	0	1	3	11	0	7	2	1	0	0	1	0
5.63	3.17	2.02	0.97	5.51	25.71	78	205	25.27	2	119	85.67	0	49	2	2	1	3	5	4	0	1	3	11	0	8	2	0	0	0	1	0
4.66	3.14	1.09	0.95	5.91	24.12	80	301	24.9	2	122.67	71	0	53	2	1	1	3	1	1	1	0	3	11	0	7	2	0	0	0	1	0
5.43	2.88	1.06	3.27	7.86	26.84	70	412	68.53	4	144.33	101.33	1	53	2	1	1	3	5	1	0	1	3	11	0	8	2	1	1	0	1	0
4.71	2.63	1.48	1.32	5.07	23.2	85	243	28.02	2	123	77.67	0	55	2	1	1	2	1	1	0	0	3	11	0	7	2	0	0	0	0	0
3.72	1.37	2.04	0.69	5.45	22.39	75	272	14.14	1	133	74	0	55	2	1	1	3	1	1	0	1	3	11	0	8	2	0	0	0	0	0
4.55	2.67	1.42	1.02	7.53	25.9	80	253	34.85	3	137.67	85.67	0	62	3	1	1	3	5	3	0	0	3	11	0	7	2	1	0	0	1	0
5.1	3.12	1.31	1.47	8.25	33.72	112	405	60.77	4	140.67	77	1	78	3	2	2	1	5	1	0	0	1	12	0	7	2	1	0	0	1	1
5.82	3.25	1.17	3.09	7.27	27.7	80	276	67	4	131.67	81	0	48	2	2	2	2	1	1	0	1	1	12	0	7	2	1	1	0	1	0
6.14	3.47	1.67	2.19	7.6	27.12	80	246	57.46	4	185	98	1	64	3	2	1	1	5	1	0	1	1	12	0	7	2	1	0	0	1	0
3.71	1.86	1.44	0.91	4.24	22.6	88	349	14.85	1	138.33	72	0	65	3	1	1	2	5	1	1	1	1	12	0	8	2	0	0	0	0	0
4.98	3.16	1.04	1.72	5.61	25.39	98	379	39.96	3	154	93.67	1	65	3	1	1	2	1	2	1	0	1	12	0	8	2	0	0	0	1	1
4.53	2.68	1.31	1.18	7.1	29.72	80	369	42.57	3	173.33	107.33	1	44	1	1	1	2	1	1	0	0	2	12	0	7	2	1	0	0	1	0
4.69	2.61	1.43	1.44	7.47	22.22	90.6	268	37.38	3	109	56.33	0	63	3	2	2	2	5	1	0	0	2	12	0	8	2	1	0	0	0	1
4.1	1.72	1.98	0.88	4.86	23.37	71	367	17.76	1	153.67	87	1	77	3	1	1	1	3	1	0	1	2	12	0	8	2	0	0	0	0	0
5.06	2.88	1.34	1.85	4.77	23.63	83	309	35.08	3	101	69.33	0	30	1	2	1	1	5	2	0	0	3	12	0	8	2	0	0	0	0	0
4.21	2.2	1.13	1.93	5.64	22.31	92	403	37.8	3	134	75.33	0	31	1	1	2	3	3	1	0	0	3	12	0	7	2	0	0	0	0	1
4.15	2.18	1.58	0.85	4.06	21.38	82	348	11.66	1	113	77.67	0	33	1	1	1	1	4	2	1	0	3	12	0	8	2	0	0	0	0	0
4.75	2.3	2.07	0.83	4.41	22.31	70	253	13.48	1	126.67	82	0	36	1	2	1	3	2	4	0	0	3	12	0	7	2	0	0	0	0	0
4.06	1.85	1.55	1.46	5.08	19.63	80	397	25.73	2	122.67	80	0	38	1	1	1	3	2	2	0	0	3	12	0	8	2	0	0	0	0	0
5.4	3.53	1.16	1.57	5.63	38.45	117	502	57.14	4	124.33	92.33	1	39	1	1	2	3	4	2	1	1	3	12	0	8	2	0	0	1	1	1
4.7	2.35	1.14	2.67	6.08	27.31	79	355	57.19	4	128.67	74.33	0	41	1	1	1	1	1	4	1	1	3	12	0	7	2	0	1	0	1	0
5.18	3.01	1.81	0.8	5.25	24.33	80	306	18.05	1	127.67	87.67	0	42	1	1	1	3	1	3	0	1	3	12	0	8	2	0	0	0	1	0
4.7	3.04	1.11	1.2	7.48	25.97	87	334	38.99	3	117.33	83.33	0	42	1	2	1	2	3	2	0	0	3	12	0	8	2	1	0	0	1	1
4.84	2.06	1.32	3.22	4.6	24.57	80	353	49.2	4	156.67	93.33	1	42	1	1	1	3	5	2	1	1	3	12	0	8	2	0	1	0	1	0
4.85	2.77	1.16	2.03	5.08	28.38	87	377	46.55	4	119.67	81	0	43	1	1	1	3	2	4	0	0	3	12	0	8	2	0	0	0	1	0
5	2.75	1.7	1.21	4.95	20.55	60	322	22.54	2	109.67	72	0	46	2	2	2	2	1	1	0	1	3	12	0	7	2	0	0	0	0	0
5.28	3.01	1.8	1.04	4.97	19.31	75	377	18.33	1	131	80.67	0	47	2	1	1	2	1	1	0	0	3	12	0	8	2	0	0	0	0	0
8.26	4.13	1.1	7.39	6.44	25.82	84	508	81.84	4	125.67	89	0	47	2	1	1	2	3	4	1	1	3	12	0	7	2	0	1	1	1	0
5.85	3.17	2.2	1.05	5.09	24.68	60	259	24.26	2	150	83.33	1	48	2	2	1	2	1	2	0	1	3	12	0	7	2	0	0	0	1	0
5.44	3.21	1.33	1.97	4.81	21.99	78	297	34.21	3	117.33	71	0	48	2	2	1	2	5	2	0	1	3	12	0	8	2	0	0	0	0	0
5.21	3.03	1.64	1.19	6.16	22.23	88	336	28.87	2	129.67	85	0	49	2	1	1	3	1	1	0	0	3	12	0	8	2	0	0	0	0	0
5.71	3.28	1.71	1.58	4.78	21.88	84	444	29.07	2	124	73.33	0	52	2	2	1	1	2	4	0	1	3	12	0	8	2	0	0	1	0	0
6.04	3.59	1.92	1.17	5.81	26.76	70	264	32.74	3	133.67	81.33	0	54	2	2	1	3	3	2	0	0	3	12	0	8	2	0	0	0	1	0
4.87	2.7	1.65	1.14	5.23	24.59	93	327	26.86	2	136.67	85	0	55	2	1	1	3	3	4	1	1	3	12	0	8	2	0	0	0	1	1
3.79	2.04	1.23	1.14	6.18	26.61	84	352	33.51	3	110.67	74	0	55	2	2	1	3	5	3	0	1	3	12	0	8	2	0	0	0	1	0
5.3	3.08	1.17	2.32	5.64	26.37	92	329	49.53	4	115	72.67	0	56	2	1	1	2	1	1	1	1	3	12	0	8	2	0	1	0	1	1
5.86	3.46	1.76	1.4	5.1	27.41	76	531	34.88	3	141.67	92	1	62	3	1	2	3	3	2	0	0	3	12	0	7	2	0	0	1	1	0
4.7	2.5	1.79	0.9	5.35	22.57	80	260	19.83	1	169.67	83.33	1	71	3	2	2	1	1	1	0	0	3	12	0	8	2	0	0	0	0	0
4.92	2.96	1.27	1.51	4.57	28.87	80	316	35.75	3	121.33	79	0	45	2	2	1	2	1	2	0	0	1	13	0	7	2	0	0	0	1	0
8.13	4.76	2.13	2.73	4.57	28.34	102	539	51.88	4	142.67	93	1	47	2	1	1	1	1	1	1	1	1	13	0	8	2	0	1	1	1	1
4.79	2.61	0.83	4.67	5.53	27.78	92	325	71.07	4	144.67	90.33	1	56	2	1	1	2	5	2	1	0	1	13	0	8	2	0	1	0	1	1
4.91	2.11	2.2	1.33	8.51	29.31	90	220	50.8	4	171.67	83	1	64	3	2	1	1	1	1	0	0	1	13	0	8	2	1	0	0	1	1
4.84	3.11	1.18	1.22	5.97	28.16	96	307	36.4	3	155.33	94	1	61	3	1	1	3	5	2	0	0	2	13	0	8	2	0	0	0	1	1
5.72	1.87	0.78	9.77	9.68	30.48	94	396	117.54	4	144.33	84.67	1	61	3	1	1	1	1	1	0	1	2	13	0	8	2	1	1	0	1	1
4.19	1.75	1.91	1.17	4.79	19.98	73	326	20.59	1	119.67	77.67	0	30	1	2	2	3	2	1	0	0	3	13	0	7	2	0	0	0	0	0
4.16	2.59	1.05	1.14	4.5	31.12	75	391	29.31	2	128	88.67	0	31	1	1	2	2	4	2	1	1	3	13	0	8	2	0	0	0	1	0
4.74	2.1	2.16	1.06	4.23	24.06	80	335	19.42	1	129	88	0	35	1	2	1	3	4	2	0	0	3	13	0	7	2	0	0	0	1	0
4.9	2.62	0.72	3.44	4.64	25.16	96	494	52.26	4	118	76	0	37	1	1	1	1	4	3	1	1	3	13	0	7	2	0	1	1	1	1
5.28	2.42	2.61	0.55	5.22	19.72	72	257	7.13	1	91	60.33	0	39	1	2	1	3	2	4	0	0	3	13	0	8	2	0	0	0	0	0
5.07	2.43	1.19	3.18	4.85	28.1	80	426	57.4	4	176	118	1	39	1	1	1	1	1	2	0	1	3	13	0	7	2	0	1	1	1	0
4.87	2.81	1.26	1.76	5.22	22.54	68	223	34.37	3	119.67	59.33	0	42	1	2	1	1	4	4	0	0	3	13	0	8	2	0	0	0	0	0
4.08	2.47	1.1	1.12	5.13	24.44	79	222	25.79	2	135	77	0	43	1	2	1	2	3	2	0	1	3	13	0	8	2	0	0	0	1	0
4.63	2.29	1.25	2.39	5.5	22.57	80	194	42.5	3	129.67	85.67	0	44	1	1	1	3	3	3	0	0	3	13	0	8	2	0	1	0	0	0
4.32	2.09	1.73	1.11	4.79	24.77	78	349	24.22	2	125.67	82	0	44	1	1	1	3	1	2	1	1	3	13	0	7	2	0	0	0	1	0
6.07	4.05	1.56	1.01	5.46	22.93	77	191	23.26	2	108	66.67	0	46	2	2	1	3	4	2	0	0	3	13	0	8	2	0	0	0	0	0
3.85	2.15	1.21	1.07	5.31	23.31	80	240	24.34	2	116.67	71	0	46	2	1	1	1	2	2	0	0	3	13	0	8	2	0	0	0	0	0
5.15	2.84	1.62	1.51	5.17	27.33	91	368	37.22	3	144.33	106.33	1	46	2	1	1	3	1	1	1	0	3	13	0	8	2	0	0	0	1	1
5.73	3.78	1.69	0.58	5.42	28.56	80	258	12.92	1	121.33	71.33	0	47	2	2	1	2	3	2	0	1	3	13	0	7	2	0	0	0	1	0
4.69	2.75	1.63	0.68	5.28	21.78	74.5	240	12.74	1	103.67	64.67	0	48	2	2	1	1	4	2	0	0	3	13	0	8	2	0	0	0	0	0
3.41	1.94	0.65	1.81	7.86	28.28	80	273	55.48	4	132.67	85	0	51	2	1	1	2	1	2	1	1	3	13	0	8	2	1	1	0	1	0
4.84	2.92	1.34	1.28	6.24	27.67	92	246	38.31	3	146	81.67	1	58	2	2	1	2	1	2	0	1	3	13	0	7	2	0	0	0	1	1
5.37	3.63	1.02	1.58	6.17	29.74	99	402	47.11	4	195	103.67	1	58	2	1	1	3	1	1	0	0	3	13	0	8	2	0	0	0	1	1
4.81	2.78	1.66	0.81	5.24	20.16	69	301	15.17	1	112.33	69.67	0	60	3	1	1	1	1	1	0	0	3	13	0	8	2	0	0	0	0	0
3.78	1.39	2.04	0.78	4.95	21.24	60	259	13.97	1	137.33	82	0	34	1	2	1	3	5	4	0	0	1	14	0	7	2	0	0	0	0	0
6.13	4.13	1.35	1.42	4.77	30.31	80	377	36.97	3	138	81.33	0	53	2	1	1	2	5	2	1	0	1	14	0	8	2	0	1	0	1	0
5.13	3.15	1.31	1.47	4.99	25.51	92	302	33.15	3	124.33	84.67	0	65	3	1	1	2	5	2	1	1	1	14	0	7	2	0	0	0	1	1
6.18	3.86	1.64	1.49	5.52	23.94	80	295	33.85	3	112	79.33	0	37	1	2	1	3	3	2	0	0	2	14	0	8	2	0	0	0	0	0
4.74	2.67	1.03	2.28	4.96	23.79	70	345	41.21	3	109.67	71	0	40	1	1	1	1	5	2	1	0	2	14	0	7	2	0	0	0	0	0
4.25	1.97	1.78	1.11	4.67	26.84	80	258	25.56	2	149	95	1	46	2	2	1	2	5	1	0	0	2	14	0	8	2	0	0	0	1	0
3.69	1.92	1.22	1.21	4.73	23.92	80	404	25.15	2	143.67	76.33	1	54	2	1	1	2	1	2	0	0	2	14	0	8	2	0	0	0	0	0
6.34	4.22	1.51	1.34	7.02	26.63	80	349	41.23	3	146.33	80	1	55	2	2	1	1	1	2	0	0	2	14	0	7	2	1	1	0	1	0
5.09	2.79	1.54	1.63	5.73	24.6	60	327.29	37.91	3	134	80	0	60	3	1	1	1	5	2	1	1	2	14	0	8	2	0	0	0	1	0
4.88	2.65	1.7	1.16	5.83	27.11	87	263	33.03	3	161	70	1	61	3	2	1	1	5	2	0	0	2	14	0	8	2	1	0	0	1	1
5.61	2.88	1.28	3.19	11.63	23.06	85	300	67.35	4	152.67	77.67	1	72	3	2	1	1	5	1	0	0	2	14	0	8	2	1	1	0	0	1
4.43	2.36	1.29	1.72	4.8	31.77	80	370	45.04	4	120.67	84	0	31	1	2	1	3	1	2	0	0	3	14	0	8	2	0	0	0	1	0
4.64	2.76	1.43	1	4.82	24.29	78	254	21.37	2	111.67	71	0	32	1	2	1	3	4	4	0	1	3	14	0	7	2	0	0	0	1	0
5.75	2.91	1.14	3.73	5.19	29.13	70	435	66.12	4	125	82.67	0	32	1	1	1	1	4	2	0	0	3	14	0	7	2	0	1	1	1	0
6.11	3.63	1.87	1.35	4.86	22.49	93	378	26.72	2	126	83.33	0	33	1	1	1	3	1	1	0	0	3	14	0	7	2	0	0	0	0	1
5.76	3.4	1.55	1.79	6.15	29.86	90	516	50.93	4	152.67	101	1	42	1	1	1	1	2	1	0	0	3	14	0	7	2	0	0	1	1	1
4.02	1.84	1.78	0.89	5.55	20.33	70	232	18.38	1	122.67	72.67	0	45	2	2	1	2	1	1	0	0	3	14	0	8	2	0	0	0	0	0
4.61	1.9	1.11	3.51	4.76	25.15	70	291	53.39	4	127.67	77.67	0	46	2	1	1	3	4	1	0	0	3	14	0	8	2	0	1	0	1	0
4.62	2.43	1.87	0.7	9.96	29.24	80	332	36.51	3	184	97	1	46	2	1	1	2	1	2	1	1	3	14	0	8	2	1	0	0	1	0
4.56	1.97	2.24	0.76	5.4	22.31	82	239	16.04	1	143.33	75.33	1	47	2	2	1	3	1	2	0	1	3	14	0	8	2	0	0	0	0	0
6.19	3.44	2.44	0.69	5.45	21.09	80	257	13.32	1	136.67	88	0	47	2	1	1	3	1	1	0	0	3	14	0	8	2	0	0	0	0	0
4.09	2.05	1.72	0.7	5.22	23.46	65	328	14.14	1	134	78	0	47	2	1	1	2	1	3	0	1	3	14	0	8	2	0	0	0	0	0
5.55	2.94	1.62	2.18	5.21	26.94	94	340	46.79	4	166.33	105	1	49	2	2	1	2	1	2	0	0	3	14	0	8	2	0	0	0	1	1
5.7	3.87	1.27	1.24	8.5	29.93	98	371	49.74	4	112.33	64.67	0	50	2	1	1	2	1	2	1	1	3	14	0	7	2	1	0	0	1	1
5.84	3.15	1.29	3.09	6.3	23.5	78	281	53.48	4	111	77.33	0	51	2	1	1	2	1	1	1	1	3	14	0	8	2	0	1	0	0	0
5.65	3.1	1.34	2.67	8.31	28.69	94	361	69.04	4	150.33	93.33	1	51	2	1	1	3	1	2	0	1	3	14	0	8	2	1	1	0	1	1
4.9	3	1.51	0.85	4.79	24.28	60	347	17.26	1	170.67	101	1	53	2	1	1	2	5	1	0	0	3	14	0	7	2	0	0	0	1	0
4.01	1.78	1.68	1.22	4.7	27.29	80	344	28.74	2	183.67	93.33	1	55	2	2	1	3	1	2	0	0	3	14	0	7	2	0	0	0	1	0
4.16	1.91	1.82	0.95	5.26	24.11	82	250	22.08	2	146.33	92.33	1	56	2	2	1	3	5	2	0	0	3	14	0	7	2	0	0	0	1	0
6.3	4.09	1.51	1.53	8.53	30.02	70	379	56.31	4	154.67	71.67	1	59	2	2	2	2	1	1	0	0	3	14	0	8	2	1	1	0	1	0
5.59	3.49	1.75	0.78	4.82	24.58	90.6	389	15.51	1	185.67	100.33	1	59	2	1	1	1	3	2	1	1	3	14	0	8	2	0	0	0	1	1
6.6	4	1.92	1.5	6.31	28.03	80	351	43.57	3	167	98.33	1	61	3	2	1	2	1	1	0	0	3	14	0	8	2	0	1	0	1	0
5.7	3.4	2	0.66	5.23	22.83	70	255	12.46	1	147.67	84	1	65	3	2	1	2	1	1	0	0	3	14	0	7	2	0	0	0	0	0
5.78	3.2	2.03	1.2	5.84	21.33	87	268	26.75	2	165.67	76.67	1	66	3	2	2	1	5	3	0	1	3	14	0	7	2	0	0	0	0	1
5.49	3.26	1.5	1.6	4.86	27.65	93	575	37.55	3	129.67	83.67	0	32	1	1	1	3	4	3	1	1	1	15	0	8	2	0	0	1	1	1
5.41	2.7	1.84	1.92	5.62	26.79	86	314	45.15	4	121	84.33	0	46	2	2	1	1	5	2	0	0	1	15	0	8	2	0	0	0	1	1
3.42	1.81	1.26	0.77	4.78	22.46	70	225	13.7	1	134.67	79.33	0	47	2	2	1	1	1	4	0	0	1	15	0	8	2	0	0	0	0	0
4.59	1.78	1.04	3.9	5.29	25.68	74	300	59.93	4	130.67	82.33	0	49	2	2	1	3	5	1	0	0	1	15	0	8	2	0	1	0	1	0
4.68	2.68	1.04	2.11	5.47	26.78	80	494	46.94	4	139	84.33	0	52	2	1	1	2	5	2	0	0	1	15	0	8	2	0	0	1	1	0
5.95	3.34	2.18	0.95	5.12	22.87	82	254	20.32	1	146.67	95.67	1	45	2	2	1	3	5	2	0	0	2	15	0	8	2	0	0	0	0	0
5.43	3.23	1.9	0.65	4.88	22.57	70	306	10.41	1	121.67	85	0	48	2	1	1	3	1	1	0	0	2	15	0	8	2	0	0	0	0	0
4.25	2.53	1.09	1.38	10.28	25.31	95	311	49.59	4	131.33	85	0	60	3	1	1	3	5	2	1	1	2	15	0	7	2	1	0	0	1	1
6.97	2.43	0.68	1.63	7.6	28.93	83	402	52.76	4	179.67	98.33	1	60	3	1	1	1	5	3	1	1	2	15	0	8	2	1	1	0	1	0
5.19	3.15	1.25	1.73	8.26	25.87	80	293	50.87	4	138.67	74.67	0	69	3	1	1	3	5	1	0	0	2	15	0	8	2	1	0	0	1	0
4.36	2.51	1.38	1.03	5.16	20.91	66	260	20.44	1	101	54	0	32	1	2	1	3	2	4	0	1	3	15	0	7	2	0	0	0	0	0
5.27	2.83	2.04	0.87	5.12	20.67	70	327	16.55	1	107.33	73.33	0	32	1	2	1	3	3	1	0	0	3	15	0	7	2	0	0	0	0	0
5.38	3.5	1.46	0.93	5.17	28.35	89	310	24.87	2	109	63.33	0	33	1	2	1	3	4	3	0	0	3	15	0	8	2	0	0	0	1	1
5.77	3.74	1.39	1.41	5.35	22.98	70	323	30.51	2	118	67.33	0	36	1	1	2	1	2	4	0	0	3	15	0	8	2	0	0	0	0	0
4.53	2.33	1.14	2.34	5.16	24.8	84	511	44.59	3	153.33	97.33	1	38	1	1	1	3	2	1	1	1	3	15	0	7	2	0	1	1	1	0
5.47	3.25	1.52	1.53	4.62	25.87	82	480	32.66	3	118	70.67	0	41	1	1	1	3	4	2	0	1	3	15	0	8	2	0	0	1	1	0
5.19	3.13	1.69	0.81	5.16	20.55	70	143	15.15	1	133.67	83.67	0	42	1	2	1	2	3	3	0	1	3	15	0	8	2	0	0	0	0	0
6.14	4.22	1.32	1.33	5.12	22.59	60	317	27.68	2	136.33	90.33	1	43	1	1	1	2	3	1	0	0	3	15	0	8	2	0	1	0	0	0
4.75	2.86	1.33	1.24	5.1	30.08	82	320	34.63	3	115.67	78	0	43	1	2	1	2	3	4	0	0	3	15	0	7	2	0	0	0	1	0
5.97	1.75	0.82	9.77	5.76	25.61	87	426	85.46	4	126	74	0	44	1	1	1	3	1	4	1	0	3	15	0	8	2	0	1	1	1	0
4.32	2.05	1.08	2.62	5.4	25.33	90	229	49.56	4	141	89.33	1	45	2	2	2	3	1	1	0	0	3	15	0	8	2	0	1	0	1	1
4.3	1.82	1.13	2.97	6.36	19.07	71	330	42.82	3	112.33	57.67	0	45	2	2	1	3	1	2	0	0	3	15	0	8	2	0	1	0	0	0
5.54	3.59	1.62	0.73	6.72	27.66	94	187	24.82	2	122.67	78.33	0	46	2	1	1	2	1	1	0	1	3	15	0	8	2	0	0	0	1	1
6.54	3.82	1.68	2.28	5.35	22.69	80	207	41.03	3	138	83.67	0	46	2	2	1	3	1	1	0	0	3	15	0	8	2	0	1	0	0	0
5.33	2.97	1.82	1.19	5.69	30.28	95	267	36.93	3	133.67	90.67	1	46	2	1	1	1	4	3	0	1	3	15	0	8	2	0	0	0	1	1
7.07	1.81	0.55	1.63	6.18	28.74	80	363	46.47	4	162.67	104	1	46	2	1	1	3	1	1	0	0	3	15	0	8	2	0	1	0	1	0
6.2	3.99	1.67	1.18	5.34	23.81	86	302	27.32	2	126	83.33	0	47	2	1	2	2	1	2	1	1	3	15	0	8	2	0	0	0	0	0
4.57	2.78	1.09	1.55	5.61	26.67	94	319	39.2	3	137.33	83.33	1	47	2	1	1	3	2	2	0	0	3	15	0	8	2	0	0	0	1	1
5.65	3.15	2.06	0.97	4.99	27	75	369	23.86	2	145.67	88.33	1	47	2	1	1	2	1	2	0	0	3	15	0	7	2	0	0	0	1	0
4.79	2.57	1.92	0.66	4.84	29.72	89	370	13.92	1	133.33	91	1	47	2	2	1	1	1	3	0	1	3	15	0	8	2	0	0	0	1	1
4.47	2.79	0.99	1.51	7.16	26.97	70	374	45.51	4	161	114.33	1	47	2	1	1	2	4	1	0	0	3	15	0	8	2	1	1	0	1	0
5.61	3.62	1.44	1.2	5.29	26.37	89	323	30.46	2	125.33	76	0	48	2	1	1	2	1	2	1	0	3	15	0	8	2	0	0	0	1	0
6.06	3.9	1.29	1.92	5.2	26.88	93.6	348	43.22	3	130.67	88	0	49	2	1	1	3	2	2	1	1	3	15	0	7	2	0	0	0	1	1
6.23	1.95	0.87	7.98	6.36	27.52	80	579	88.99	4	144	78.67	1	49	2	1	1	1	5	2	0	0	3	15	0	8	2	0	1	1	1	0
4.96	2.78	1.58	1.32	5.12	27.88	60	255	33.95	3	127.67	72.67	0	50	2	2	1	2	1	1	0	1	3	15	0	8	2	0	0	0	1	0
6.33	3.92	1.77	1.4	5.15	21.52	70	336	27.6	2	109	57.33	0	50	2	1	1	1	3	4	0	1	3	15	0	8	2	0	1	0	0	0
7.12	3.56	1.08	7.61	6.75	27.78	89	384	90.17	4	151.67	93.33	1	50	2	1	1	2	4	4	1	1	3	15	0	8	2	0	1	0	1	0
5.3	3.14	1.78	0.84	4.86	20.7	85	267	14.77	1	137	83	1	52	2	1	1	2	3	1	0	0	3	15	0	8	2	0	0	0	0	0
3.77	1.24	2.28	0.54	4.62	22.07	65	280	4.88	1	171	101.67	1	54	2	1	2	3	1	2	1	1	3	15	0	8	2	0	0	0	0	0
5.97	3.45	1.9	1.37	5.73	23.74	86	367	32.46	3	135.33	77	0	56	2	1	1	3	2	4	1	1	3	15	0	7	2	0	0	0	0	0
5.42	2.86	2.13	0.95	5.44	19.4	85	273	18.42	1	134.33	69	0	60	3	2	1	1	1	2	0	0	3	15	0	8	2	0	0	0	0	1
3.75	1.84	1.15	1.67	5.24	26.84	85	305	39.62	3	134.33	81.67	0	60	3	2	1	3	1	2	0	0	3	15	0	7	2	0	0	0	1	1
5.23	3.33	1.7	0.44	5.71	26.23	93	701	5.98	1	148.67	88.67	1	60	3	1	1	2	1	1	1	0	3	15	0	8	2	0	0	1	1	1
5.14	3.36	1.25	1.16	6.24	26.1	87	333	33.57	3	166.33	86	1	63	3	2	1	3	5	1	0	0	3	15	0	8	2	0	0	0	1	1
4.08	2.51	1	1.25	5.15	23.43	70	294	27.39	2	139.67	81	0	64	3	1	1	2	1	3	1	0	3	15	0	7	2	0	0	0	0	0
4.9	3.19	1.19	1.15	6.84	26.91	88	294	36.85	3	141	85.67	1	67	3	1	1	2	1	2	0	0	3	15	0	7	2	1	0	0	1	0
5.77	2.93	1.41	3.14	5.55	24.6	70	261	53.26	4	137.33	66.33	0	68	3	2	1	1	1	2	0	1	3	15	0	8	2	0	1	0	1	0
4.75	2.94	1.12	1.51	4.36	22.49	84	345	26.8	2	108	70.33	0	32	1	1	1	3	5	4	0	1	1	16	0	8	2	0	0	0	0	0
4.63	2.7	1.17	1.68	4.74	27.21	80	243	37.6	3	136.67	84	0	39	1	2	1	2	1	3	0	0	1	16	0	8	2	0	0	0	1	0
5.06	2.76	1.38	2.02	5.43	24.71	79	231	42.05	3	127.67	72.67	0	48	2	2	1	2	1	1	0	0	1	16	0	8	2	0	0	0	1	0
4.69	2.9	1.34	1	4.86	22.46	70	211	19.94	1	122.67	71	0	49	2	1	1	1	2	4	1	1	1	16	0	8	2	0	0	0	0	0
3.92	2.22	1.32	0.83	5.38	29.64	80	244	23.81	2	126.33	67.67	0	49	2	2	1	1	5	1	0	0	1	16	0	8	2	0	0	0	1	0
4.45	2.06	1.99	0.88	5.32	25.1	93	328	21.35	2	126	77.67	0	53	2	2	1	2	1	2	0	1	1	16	0	7	2	0	0	0	1	1
6.86	4.29	1.63	2.07	6.13	33.67	91	350	62.21	4	151.33	80.67	1	53	2	2	1	2	1	2	0	0	1	16	0	7	2	0	1	0	1	1
5.16	2.99	1.17	2.21	5.22	25.95	70	402	45.47	4	164	105.67	1	54	2	1	1	3	1	2	0	1	1	16	0	8	2	0	0	0	1	0
6.17	3.35	1.88	2.07	5.1	22.71	70	184	37.78	3	127.67	75.33	0	57	2	2	1	3	5	1	0	0	1	16	0	8	2	0	0	0	0	0
4.8	2.49	1.39	2.03	5.52	23.74	86.4	306	40.91	3	138	80	0	61	3	2	1	2	5	3	0	0	1	16	0	7	2	0	0	0	0	1
6.48	3.78	1.63	2.36	4.65	23.71	80	638	40.36	3	175	98.67	1	65	3	1	1	2	5	2	0	0	1	16	0	7	2	0	1	1	0	0
4.32	1.79	2.3	0.5	5.75	25.05	60	217	9.09	1	128	59.67	0	68	3	2	1	2	1	2	0	0	1	16	0	7	2	0	0	0	1	0
3.55	1.73	1.09	1.6	6.91	22.94	92	489	39.22	3	133.67	85.33	0	73	3	2	1	2	5	1	0	0	1	16	0	8	2	0	0	1	0	1
5.35	3.2	1.26	1.95	12.57	26.01	92	276	65.18	4	172	122.67	1	76	3	2	2	3	5	1	0	1	1	16	0	8	2	1	0	0	1	1
4.11	1.79	1.99	0.73	5.31	23.67	85	275	15.66	1	137	88	0	48	2	2	1	2	4	2	0	0	2	16	0	8	2	0	0	0	0	1
5.96	3.77	1.34	1.86	5.34	24.65	80	307	39.51	3	137.67	75.33	0	64	3	1	1	3	3	4	1	1	2	16	0	8	2	0	0	0	1	0
4.44	2.56	1.39	1.07	8.5	26.11	80	336	39.55	3	187.33	100.67	1	66	3	2	2	1	5	1	0	0	2	16	0	8	2	1	0	0	1	0
6.67	3.92	0.95	3.97	5.88	27.34	72	359	67.18	4	142.67	92	1	67	3	2	1	3	1	1	0	1	2	16	0	8	2	0	1	0	1	0
5.68	3.64	1.5	1.19	4.88	25.92	80	280	27.63	2	132.33	72	0	70	3	2	1	1	5	2	0	0	2	16	0	7	2	0	0	0	1	0
5.31	2.92	1.18	2.66	4.65	24.16	88	488	44.02	3	126	82	0	31	1	1	2	1	1	4	0	1	3	16	0	7	2	0	1	1	1	0
4.99	3.23	1.24	1.14	5.88	25.58	86	356	30.94	2	149.67	102	1	35	1	1	1	3	1	2	1	1	3	16	0	8	2	0	0	0	1	0
5.1	3.11	1.4	1.3	5.15	20.94	80	208	25.3	2	120	80.67	0	36	1	1	1	3	2	2	0	0	3	16	0	7	2	0	0	0	0	0
4.3	2.2	1.15	2.1	5.02	26.22	95	308	43.58	3	129.33	78.67	1	37	1	1	1	3	2	2	1	0	3	16	0	7	2	0	0	0	1	1
5.65	3.62	1.65	0.83	4.95	21.76	82	312	15.67	1	108	74	0	41	1	2	1	3	2	2	0	0	3	16	0	8	2	0	0	0	0	0
5.31	3.09	1	2.68	6.1	25.77	81	381	54.14	4	150.33	92.33	1	41	1	2	1	2	3	2	0	1	3	16	0	8	2	0	1	0	1	0
4.35	2.4	1.43	1.14	4.23	22.35	70	544	19.67	1	122.33	80.33	0	42	1	1	1	3	2	3	0	1	3	16	0	8	2	0	0	1	0	0
5.13	3.03	1.35	1.64	5.87	27.01	88	339	42.44	3	123.33	67.67	0	43	1	1	1	2	1	3	1	1	3	16	0	8	2	0	0	0	1	0
6.41	2.5	0.84	7.04	5.05	30.07	90	376	86.54	4	124.67	72.67	0	43	1	1	2	3	4	1	1	1	3	16	0	8	2	0	1	0	1	1
4.52	2.35	1.69	1.05	5.08	20.97	67	157	20.57	1	100.67	52	0	44	1	2	2	3	4	2	0	1	3	16	0	8	2	0	0	0	0	0
3.66	1.13	1.84	1.51	4.81	26.41	70	187	34.06	3	136.67	80.33	0	45	2	2	1	3	1	1	0	0	3	16	0	8	2	0	0	0	1	0
4.59	2.6	1.67	0.71	5.29	19.58	72	418	12.34	1	132	75.33	0	45	2	1	1	3	3	3	0	0	3	16	0	7	2	0	0	0	0	0
5.5	3.16	1.94	0.88	5.57	22.67	60	290	20.32	1	140.33	82	1	46	2	2	1	2	5	1	0	0	3	16	0	8	2	0	0	0	0	0
5.52	3.47	0.98	2.36	4.75	26.08	70	332	44.95	4	141.33	84	1	46	2	1	1	2	1	2	1	1	3	16	0	8	2	0	1	0	1	0
4.96	2.75	1.51	1.53	5.97	25.4	81	234	38.58	3	120.33	71	0	48	2	2	1	3	1	2	0	1	3	16	0	7.5	2	0	0	0	1	0
7.53	4.74	2.45	0.75	5.19	23.88	80	328	15.9	1	126.67	66.67	0	48	2	1	1	2	1	2	1	1	3	16	0	8	2	0	1	0	0	0
4.57	2.46	1.78	0.72	4.76	25.29	80	276	13.62	1	152.33	87.33	1	49	2	2	1	1	4	1	0	0	3	16	0	7	2	0	0	0	1	0
5.68	3.37	1.16	2.53	6.57	25.78	94	362	54.59	4	116.67	79.67	1	50	2	1	1	2	1	2	1	0	3	16	0	8	2	1	1	0	1	1
4.3	2.22	1.51	1.25	5.48	21.16	80	230	26.05	2	147.67	79.67	1	51	2	2	1	3	2	2	0	0	3	16	0	7	2	0	0	0	0	0
4.65	1.72	1.06	4.12	5.69	26.42	86	543	65.03	4	175.67	111	1	51	2	1	1	1	1	2	0	0	3	16	0	8	2	0	1	1	1	0
6.93	3.5	2.95	1.06	5.19	19.86	71	228	20.1	1	124	60.67	0	53	2	2	1	1	1	1	0	0	3	16	0	8	2	0	1	0	0	0
4.62	2.57	1.74	0.69	5.24	29.98	90	315	17.75	1	167.33	82.33	1	54	2	2	1	1	1	1	0	1	3	16	0	7.5	2	0	0	0	1	1
5.03	3.09	1.03	2	5.53	22.46	85	333	38.41	3	134.67	77	0	57	2	1	1	2	1	2	1	0	3	16	0	8	2	0	0	0	0	0
5.98	3.53	1.54	2.01	4.63	25.12	87	391	38.62	3	122	73	0	57	2	1	1	1	2	3	1	1	3	16	0	8	2	0	0	0	1	0
5.08	2.71	1.69	1.5	5.48	28.72	85	311	40.59	3	128.33	67.33	0	62	3	2	1	2	1	1	0	1	3	16	0	7	2	0	0	0	1	1
3.15	1.8	0.87	1.05	4.79	27	92	376	24.9	2	166	92.33	1	63	3	1	1	1	1	3	0	1	3	16	0	7	2	0	1	0	1	1
5.42	3.27	1.6	1.2	5.33	22.53	88	293	26.19	2	143	83.33	1	64	3	1	1	2	1	2	1	1	3	16	0	7	2	0	0	0	0	0
4.23	1.63	2.24	0.79	5.73	21.58	80	274	17.63	1	154.67	81	1	75	3	2	1	1	1	1	0	0	3	16	0	8	2	0	0	0	0	0
4.93	0.87	0.98	5.59	5.54	28.04	89	385	76.82	4	132.67	85.67	0	36	1	2	1	1	5	1	0	1	1	17	0	8	2	0	1	0	1	1
5.6	3.39	1.76	0.99	5.74	28.52	80	214	29.78	2	133	89	0	46	2	2	1	2	4	2	0	0	1	17	0	7	2	0	0	0	1	0
4.7	2.66	1.44	1.33	6.77	27.89	87	396	41.96	3	153	92	1	51	2	2	1	1	5	1	0	0	1	17	0	7	2	0	0	0	1	1
4.43	2.28	1.4	1.65	5.32	24.15	80	236	35.72	3	148	86.67	1	52	2	2	1	2	5	2	0	0	1	17	0	8	2	0	0	0	1	0
5.09	2.79	1.54	1.63	5.73	28.2	80	328	43.46	3	178.33	105.67	1	52	2	1	1	3	5	2	0	1	1	17	0	7	2	0	0	0	1	0
3.43	0.71	0.33	6.72	5.09	28.6	80	514	81.2	4	122.33	82	0	53	2	1	1	1	5	2	0	0	1	17	0	8	2	0	1	1	1	0
4.42	2.15	1.75	1.15	5.22	25.39	84	395	27.91	2	135	82.33	1	55	2	1	1	1	1	2	1	0	1	17	0	8	2	0	0	0	1	0
4.42	2.18	1.23	2.23	4.54	27.78	98	575	45.05	4	130	88.33	0	63	3	1	1	1	1	2	1	1	1	17	0	8	2	0	0	1	1	1
3.34	1.71	1.14	1.08	5.82	28.83	91	227	33.01	3	170	90.67	1	64	3	2	1	1	5	4	0	0	1	17	0	8	2	0	0	0	1	1
4.96	3.07	1.37	1.14	5.68	24.38	91	320	28.64	2	145	73.33	1	64	3	1	1	2	5	2	1	1	1	17	0	8	2	0	0	0	1	1
4.59	2.5	1.04	2.31	6.45	24.71	96.3	262	49.62	4	143	69.33	1	68	3	2	1	1	1	4	0	1	1	17	0	7	2	0	1	0	1	1
4.45	1.43	2.81	0.47	4.91	28.35	70	332	4.06	1	107.33	67.67	0	51	2	2	1	2	4	3	0	0	2	17	0	8	2	0	0	0	1	0
4.49	2.36	1.52	1.35	4.41	22.12	79.8	245	24.13	2	104.67	65	0	52	2	2	1	3	1	1	0	0	2	17	0	8	2	0	0	0	0	0
5.51	3.36	1.19	2.11	6.8	25.73	92	643	50.7	4	138.33	83.33	1	59	2	1	1	3	5	3	1	1	2	17	0	8	2	0	0	1	1	1
5.53	3.03	2.06	0.97	5.21	26.03	70	272	24.13	2	193	96.33	1	61	3	1	1	3	5	3	0	1	2	17	0	8	2	0	0	0	1	0
6.24	3.78	1.76	1.55	5.88	27.77	96	297	42.12	3	139	84.33	0	61	3	1	1	1	5	4	0	0	2	17	0	8	2	0	1	0	1	1
5.78	3.35	1.29	2.51	6.51	24.65	80	147	51.78	4	143.67	81.67	1	62	3	2	1	1	1	2	0	0	2	17	0	8	2	1	1	0	1	0
5.11	2.24	2.16	1.56	4.57	19.22	83	280	24.43	2	132.33	76.33	0	76	3	2	2	2	1	2	0	0	2	17	0	8	2	0	0	0	0	0
4.78	2.26	1.96	1.24	6.45	24.29	80	268	33.67	3	168	79	1	78	3	2	1	2	5	4	0	0	2	17	0	8	2	0	0	0	1	0
5.91	1.33	0.51	1.63	5.82	24.96	65	405	38.86	3	108.33	72	0	30	1	2	1	1	4	4	0	0	3	17	0	8	2	0	1	0	1	0
3.87	2.36	0.98	1.16	4.36	21.45	94	497	19.9	1	128	68.67	0	31	1	1	1	1	2	2	1	1	3	17	0	8	2	0	1	1	0	1
4.11	2.21	1.05	1.86	5.46	25.69	92	263	41.74	3	130	75.33	0	32	1	1	1	3	3	2	1	1	3	17	0	8	2	0	0	0	1	1
5.51	3.13	0.72	3.66	5.15	24.41	65	503	54.76	4	124.67	87.33	0	33	1	1	1	3	4	4	0	1	3	17	0	7	2	0	1	1	1	0
7.32	3.96	2.76	1.31	4.84	19.08	66	317	22.01	2	106	78.33	0	34	1	2	1	3	1	4	0	0	3	17	0	8	2	0	1	0	0	0
4.9	2.9	0.86	2.5	5.22	28.25	74	482	52.99	4	129	71.33	0	34	1	1	1	3	1	2	1	1	3	17	0	8	2	0	1	1	1	0
4.19	2.21	1.55	0.95	5.4	19.26	70	268	18.14	1	116.33	57.33	0	35	1	2	1	3	5	4	0	0	3	17	0	8	2	0	0	0	0	0
3.32	1.72	0.99	1.34	4.15	22.31	82	251	22.81	2	134	82	0	36	1	1	1	3	2	3	0	0	3	17	0	8	2	0	1	0	0	0
4.41	2.3	1.68	0.94	4.65	21.08	68	382	16.48	1	138.67	90	1	36	1	1	1	3	1	2	1	1	3	17	0	7	2	0	0	0	0	0
5.86	2.92	1.25	3.72	10.45	23.03	84	446	68.33	4	124.67	64.67	0	36	1	1	1	1	4	2	0	0	3	17	0	7	2	1	1	1	0	0
4.14	1.88	1.4	1.89	5.02	30.39	84	246	47.31	4	131.67	81.33	0	37	1	2	1	2	1	2	0	0	3	17	0	8	2	0	0	0	1	0
3.99	2.39	1.34	0.58	4.33	21.41	70	247	4.87	1	116	61.67	0	37	1	1	1	3	3	2	1	0	3	17	0	8	2	0	0	0	0	0
5.05	2.68	1.81	1.23	5.25	19.43	72	309	22.77	2	117	62	0	37	1	2	1	3	4	4	0	1	3	17	0	7	2	0	0	0	0	0
4.36	1.96	2.08	0.71	4.71	22.54	60	209	11.59	1	142.67	77.67	1	39	1	2	1	3	5	1	0	0	3	17	0	7	2	0	0	0	0	0
3.62	1.87	1.43	0.7	4.53	25.71	90	319	11.85	1	130.33	74.67	0	39	1	1	1	3	1	2	0	1	3	17	0	8	2	0	0	0	1	1
4.02	2.12	1.63	0.6	5.07	21.67	80	267	9.09	1	121	77	0	40	1	1	2	2	3	2	0	0	3	17	0	8	2	0	0	0	0	0
5.01	2.9	1.67	0.96	5.38	21.56	60	383	20.45	1	135.33	85.33	0	40	1	1	1	2	5	2	0	0	3	17	0	7	2	0	0	0	0	0
5.37	2.91	1.28	2.59	5.18	32.55	88	324	61.95	4	141	90.67	1	41	1	2	1	3	3	1	0	0	3	17	0	8	2	0	1	0	1	1
3.69	1.75	0.99	2.1	5.94	24.73	75	288	45.27	4	178	94.67	1	42	1	2	1	3	3	2	0	1	3	17	0	7	2	0	1	0	1	0
6.71	3.9	1.9	2	5.18	27.34	85	298	44.97	4	123.67	79.67	0	43	1	2	1	2	4	2	0	0	3	17	0	7	2	0	1	0	1	1
5.57	2.65	2.43	1.07	5.04	26.06	70	160	25.85	2	127	76.33	0	44	1	2	1	2	4	1	0	0	3	17	0	8	2	0	0	0	1	0
5.35	3.11	1.86	0.84	4.9	19.53	78	273	14.1	1	132.67	76.67	0	44	1	1	1	3	3	1	0	0	3	17	0	7	2	0	0	0	0	0
5.62	1.22	1.54	0.61	5.15	20.83	80	317	9.41	1	125	78	0	44	1	1	1	3	1	1	0	1	3	17	0	7	2	0	1	0	0	0
5.69	2.47	2.7	1.15	4.89	20.22	78	194	20.9	2	110.33	67.33	0	45	2	2	1	2	4	1	0	1	3	17	0	8	2	0	0	0	0	0
4.72	2.63	1.76	0.73	5.36	21.09	76	302	14.15	1	119.33	75.33	0	46	2	2	1	3	2	2	0	0	3	17	0	7	2	0	0	0	0	0
6.52	4.24	1.73	1.21	6.18	27.81	96	346	36.68	3	141	94.67	1	46	2	1	1	2	1	2	0	1	3	17	0	7	2	0	1	0	1	1
4.26	2.82	0.99	1	4.66	28.33	97	282	23.96	2	126	84.67	0	47	2	1	1	3	4	4	1	0	3	17	0	8	2	0	1	0	1	1
5.14	2.58	2.26	0.66	4.97	21.88	65	291	10.83	1	126	83	0	47	2	2	1	3	4	2	0	1	3	17	0	8	2	0	0	0	0	0
5.99	2.99	1.2	3.96	7.66	23.74	80	374	64.55	4	130.67	89	0	47	2	1	1	2	3	2	1	1	3	17	0	8	2	1	1	0	0	0
7.58	4.42	1.28	4.13	8.18	26.81	86	405	75.79	4	127	69.67	0	47	2	1	1	3	3	3	0	1	3	17	0	7	2	1	1	0	1	0
4.56	2.74	1.25	1.25	5.39	27.2	85	277	33.04	3	148.33	88.33	1	48	2	1	2	3	3	1	0	1	3	17	0	8	2	0	0	0	1	0
4.36	2.5	1.53	0.73	5.09	32.3	92	283	20.01	1	136.67	71.33	0	48	2	2	2	2	5	1	0	0	3	17	0	8	2	0	0	0	1	1
4.76	2.86	1.55	0.76	5.31	20.73	91	361	14.55	1	118	70.67	0	48	2	1	1	3	1	1	0	0	3	17	0	7	2	0	0	0	0	1
4.34	2.11	1.5	1.6	4.7	24.56	70	389	32.53	3	178.33	96	1	48	2	1	1	3	3	3	0	0	3	17	0	8	2	0	0	0	1	0
5.47	3.16	1.87	0.96	6.47	24.37	85	222	27.62	2	138	85.33	0	49	2	2	1	3	4	4	0	0	3	17	0	8.5	2	0	0	0	1	1
6.09	3.59	2.02	1.05	5.18	22.96	73	279	22.97	2	138.67	92.33	1	49	2	2	1	2	3	1	0	1	3	17	0	7	2	0	0	0	0	0
3.56	0.82	2.28	1.02	5.17	23.26	70	423	22.55	2	133.33	93.33	1	50	2	1	1	3	1	2	1	1	3	17	0	8	2	0	0	1	0	0
5.02	2.07	1.35	3.52	5.74	22.44	84	376	51.9	4	140.33	85	1	51	2	1	1	3	1	3	0	1	3	17	0	8	2	0	1	0	0	0
4.92	2.79	1.41	1.58	9.4	31.76	89	338	63.68	4	122.67	76	0	52	2	2	1	2	1	1	0	0	3	17	0	8	2	1	0	0	1	1
4.75	2.73	1.49	1.16	4.73	26.78	70	260	27.03	2	148.33	83	1	53	2	1	1	3	1	2	0	0	3	17	0	7	2	0	0	0	1	0
5.24	2.62	2.17	0.98	5.09	24.88	77	302	22.74	2	145	83.33	1	53	2	1	1	2	1	1	0	1	3	17	0	8	2	0	0	0	1	0
5.05	3.87	0.83	0.76	4.3	23.85	84	344	11.71	1	143.67	85	1	53	2	1	1	1	4	3	0	1	3	17	0	7	2	0	1	0	0	0
5.83	3.58	1.43	1.8	6	24.95	88	410	42.08	3	151	86	1	53	2	1	1	3	1	3	0	1	3	17	0	7	2	0	0	0	1	0
3.97	2.22	1.13	1.36	9.43	28.13	97	295	52.27	4	139.67	81.33	0	54	2	1	1	1	3	2	0	0	3	17	0	8	2	1	0	0	1	1
5.18	3.29	1.12	1.7	5.15	25.85	80	267	38.17	3	123.33	69.67	0	55	2	2	1	2	1	2	0	0	3	17	0	8.5	2	0	0	0	1	0
5.44	3.06	1.46	2.02	6.4	25.24	82	293	47.1	4	146	90.67	1	56	2	2	1	1	1	1	0	1	3	17	0	8	2	0	0	0	1	0
5.18	2.64	1.81	1.61	5.62	22.48	70	365	33.93	3	144	79.33	1	57	2	1	1	3	1	2	1	0	3	17	0	8	2	0	0	0	0	0
5.24	2.77	1.64	1.82	5.06	30.29	94	289	46.25	4	144	92	1	59	2	2	2	3	5	1	0	1	3	17	0	7	2	0	0	0	1	1
4.99	2.73	1.53	1.61	4.88	23.6	84	406	32.29	3	123	73	0	59	2	1	1	3	3	2	0	0	3	17	0	7	2	0	0	0	0	0
4.19	1.59	2.32	0.61	5.09	18.02	64	225	7.93	1	128	65	0	60	3	2	1	1	1	1	0	1	3	17	0	8	2	0	0	0	0	0
7.27	4.55	2.22	1.1	5.35	22.9	80	185	24.72	2	154.33	84	1	61	3	2	1	2	5	1	0	1	3	17	0	7	2	0	1	0	0	0
4.97	2.51	1.35	2.44	6.12	25.97	89	373	52.21	4	157	84.33	1	61	3	1	1	2	5	2	0	0	3	17	0	8	2	0	1	0	1	0
5.62	2.95	2	1.48	5.69	25.67	70	292	36.9	3	156.33	77.33	1	64	3	2	1	1	1	1	0	0	3	17	0	8	2	0	0	0	1	0
5.22	2.36	2.48	0.83	5.76	27.1	71	321	23.62	2	161.33	88.67	1	67	3	1	1	2	1	1	0	0	3	17	0	8	2	0	0	0	1	0
4.22	2.06	0.96	2.64	6.32	26.35	92	580	55.9	4	178.67	82.67	1	73	3	1	1	2	1	1	0	0	3	17	0	8	2	1	1	1	1	1
5.62	3.2	1.3	2.46	7.15	26.29	84	476	57.16	4	155.33	57.67	1	74	3	2	1	1	1	1	0	0	3	17	0	8	2	1	1	1	1	0
4.57	2.9	0.92	1.66	6.56	25.88	88	559	43.86	3	152	79	1	74	3	1	1	2	5	1	0	0	3	17	0	8	2	0	1	1	1	0
6.13	3.19	2.41	1.16	5.73	20.27	67	378	24.34	2	136.33	90.33	1	43	1	2	1	3	5	2	0	0	1	18	0	7	2	0	0	0	0	0
7.09	4.06	1.99	2.28	4.9	24.35	80	274	41.89	3	164.67	109	1	53	2	2	1	2	1	2	0	0	1	18	0	7	2	0	1	0	1	0
5.29	3.34	1.19	1.68	5.98	26.4	80	358	42.61	3	177.33	101	1	55	2	2	1	2	5	2	0	0	1	18	0	7	2	0	0	0	1	0
4.09	2.5	1.02	1.26	5.11	25.46	96	320	29.77	2	138.33	87	0	57	2	1	1	2	5	2	1	0	1	18	0	8	2	0	0	0	1	1
4.62	1.75	0.66	6.44	6.64	21.23	80	481	65.02	4	135.67	67	0	57	2	2	1	2	5	1	0	1	1	18	0	8	2	0	1	1	0	0
3.58	2.27	1	0.69	5.45	26.17	84	209	16.52	1	149.33	84	1	59	2	1	1	1	5	1	0	0	1	18	0	8	2	0	0	0	1	0
6.39	3.27	2.67	0.99	4.17	18.82	76	204	13.64	1	108.33	60	0	61	3	1	1	2	1	2	0	0	1	18	0	8	2	0	1	0	0	0
5.39	2.93	2.14	0.71	5.24	22.52	90	267	13.98	1	176.67	84.67	1	74	3	1	1	2	5	1	0	0	1	18	0	8	2	0	0	0	0	1
5.42	2.87	1.84	1.57	5.46	28.83	85	357	41.96	3	162.67	65	1	77	3	2	1	3	5	1	0	0	1	18	0	8	2	0	0	0	1	1
3.8	1.73	1.68	0.85	5.56	25.71	89	315	22.11	2	172.33	74.33	1	79	3	1	1	2	1	2	0	1	1	18	0	8	2	0	0	0	1	0
4.15	1.96	1.19	2.19	4.95	27.77	88	256	46.94	4	117	76	0	44	1	2	1	3	4	1	0	1	2	18	0	7	2	0	0	0	1	1
5.87	3.45	1.98	0.97	4.73	23.71	80	197	19.69	1	106.33	66	0	45	2	2	1	2	1	1	0	0	2	18	0	8	2	0	0	0	0	0
3.93	1.93	0.97	2.27	5.01	24.62	88	388	42.79	3	105.67	66.33	0	48	2	1	1	1	1	2	1	1	2	18	0	8	2	0	1	0	1	0
7.01	4.77	1.5	1.63	6.07	24.24	85	359	38.75	3	122	78	0	49	2	1	1	1	2	3	0	0	2	18	0	7	2	0	1	0	1	0
5.96	3.55	1.59	1.81	4.7	22.43	73	341	32.47	3	116	60.67	0	54	2	2	1	1	5	3	0	1	2	18	0	8	2	0	0	0	0	0
4.43	2.48	1.63	0.71	5.66	26.67	90	258	18.61	1	154.67	85	1	65	3	1	1	2	1	2	1	0	2	18	0	7	2	0	0	0	1	1
3.22	1.61	1.26	0.78	8.32	26.03	89	322	30.64	2	161.67	95.67	1	65	3	1	1	2	5	4	0	1	2	18	0	8	2	1	0	0	1	0
5.68	3.44	1.7	1.19	5	22.38	80	286	24.4	2	134.33	67.67	0	71	3	1	1	2	1	4	1	0	2	18	0	7	2	0	0	0	0	0
5.86	2.22	0.67	6.59	5.38	27.93	65	382	80.3	4	136	87.67	0	30	1	1	1	3	4	4	1	1	3	18	0	8	2	0	1	0	1	0
5.06	3.12	0.92	2.25	5.25	23.17	75	366	41.15	3	132.67	70.33	0	32	1	1	1	3	2	4	0	0	3	18	0	8	2	0	1	0	0	0
5.38	3.04	1.29	2.32	6.13	25.86	90	471	50.73	4	136.67	86	0	33	1	1	1	3	4	4	0	0	3	18	0	8	2	0	1	1	1	1
4.04	1.96	1.73	0.76	5.47	22.47	70	327	16.44	1	120	64.67	0	34	1	2	1	3	1	2	0	0	3	18	0	7	2	0	0	0	0	0
5.11	3.38	1.08	1.42	5.07	24.87	90	353	31.85	3	134.67	84.33	0	34	1	1	1	3	4	4	0	0	3	18	0	7	2	0	0	0	1	1
4.57	2.57	1.31	1.51	4.96	23.83	78	246	31.46	3	127	69.33	0	35	1	2	1	3	4	1	0	1	3	18	0	8	2	0	0	0	0	0
6.27	3.55	1.52	2.64	4.99	23.94	84	373	45.13	4	125.67	80	0	36	1	1	1	1	5	2	1	1	3	18	0	8	2	0	1	0	0	0
4.45	2.03	0.78	5.86	6.7	24.15	77	443	71.9	4	112.67	74.33	0	36	1	1	1	1	1	4	1	1	3	18	0	8	2	0	1	1	1	0
5.22	3.02	1.61	1.29	5.62	21.14	84	229	27.22	2	128.67	87	0	37	1	2	1	3	1	2	0	1	3	18	0	7	2	0	0	0	0	0
4.85	2.73	1.74	0.83	4.79	22.66	82	276	15.57	1	123	85.33	0	37	1	1	1	3	1	4	0	1	3	18	0	7	2	0	0	0	0	0
3.97	1.7	1.67	1.32	5.43	26.03	92	431	33.23	3	124.33	84	0	37	1	1	1	2	4	3	0	1	3	18	0	8	2	0	0	1	1	1
3.22	1.4	1.49	0.73	4.7	17.71	65	266	9.56	1	104.67	69.67	0	38	1	2	1	1	2	3	0	0	3	18	0	8	2	0	0	0	0	0
3.98	1.68	0.95	2.96	4.76	26.22	84	457	51.19	4	124	84.33	0	38	1	1	1	1	3	3	0	0	3	18	0	7	2	0	1	1	1	0
4.72	2.48	1.17	2.36	4.52	25.42	85	342	42.55	3	125.67	84.33	0	40	1	1	1	3	2	3	0	0	3	18	0	7	2	0	1	0	1	0
8.05	5.52	2.11	0.93	4.95	24.55	76	261	20.47	1	123.33	64.67	0	41	1	2	1	3	1	2	0	1	3	18	0	8	2	0	1	0	1	0
5.3	2.99	1.76	1.22	4.44	18.56	71	278	18.49	1	125	76.67	0	41	1	1	1	3	4	3	0	1	3	18	0	7	2	0	0	0	0	0
4.29	2.4	1.43	1.01	5.17	23.86	70	301	22.9	2	121.33	67.33	0	41	1	2	1	3	4	2	0	1	3	18	0	8	2	0	0	0	0	0
5.03	2.2	2.38	0.99	4.73	22.66	82	345	19.28	1	124	77.33	0	41	1	2	2	3	4	4	1	1	3	18	0	8	2	0	0	0	0	0
4.61	2.32	1.64	1.43	4.76	24.64	87	400	30.18	2	115	85.67	0	43	1	1	1	3	2	3	1	1	3	18	0	8	2	0	0	0	1	0
4.99	2.84	1.8	0.76	5.39	22.16	84	325	15.89	1	144.67	92	1	44	1	1	1	3	5	1	0	0	3	18	0	7	2	0	0	0	0	0
4.8	2.61	1.66	1.16	5.46	24.03	89	271	27.7	2	132.33	87.67	0	45	2	2	1	1	1	1	0	1	3	18	0	7	2	0	0	0	1	1
5.08	2.6	1.74	1.63	5.17	27.56	80	361	39.64	3	120	70	0	45	2	2	1	2	1	2	0	0	3	18	0	7	2	0	0	0	1	0
4.63	2.49	1.57	1.25	5.07	25.63	90	195	29.56	2	137.33	75.67	0	46	2	2	1	2	4	1	0	0	3	18	0	8	2	0	0	0	1	1
5.6	3.38	1.47	1.66	4.88	25.63	86	207	35.85	3	142	80.33	1	46	2	2	1	2	1	1	0	0	3	18	0	7	2	0	0	0	1	1
5.26	3.48	1.08	1.54	5.01	21.83	80	330	29.47	2	105.67	74	0	46	2	1	1	3	3	3	0	1	3	18	0	8	2	0	0	0	0	0
4.64	2.53	1.38	1.6	5.04	28.68	91	374	39.99	3	129	84.33	0	46	2	2	1	3	2	4	0	0	3	18	0	8	2	0	0	0	1	1
4.67	2.63	1.76	0.62	4.8	27.07	85	394	10.76	1	133.67	82	1	46	2	2	1	1	1	3	0	0	3	18	0	8	2	0	0	0	1	1
5.61	2.74	2.43	0.96	4.86	24.84	87	202	21.04	2	121.67	84.67	0	47	2	2	1	3	1	2	0	1	3	18	0	7	2	0	0	0	1	1
5.13	3.1	1.44	1.3	5.81	23.1	76	237	30.7	2	126.67	76.67	0	47	2	2	1	1	4	1	0	0	3	18	0	8	2	0	0	0	0	0
5.32	3.12	1.81	0.86	5.07	20.63	75	280	16.08	1	135	82	0	47	2	2	1	2	4	2	0	0	3	18	0	7	2	0	0	0	0	0
4.84	2.34	1.8	1.54	4.8	27.18	104	588	35.53	3	133.33	85.33	1	47	2	1	1	3	3	1	0	0	3	18	0	7	2	0	0	1	1	1
4.48	1.9	2.33	0.56	5.5	22.14	80	225	9.56	1	128	85	0	48	2	2	1	2	4	2	0	0	3	18	0	7	2	0	0	0	0	0
4.76	2.78	1.53	1	4.61	21.88	73	317	18.27	1	100.67	61	0	48	2	1	1	3	5	2	1	1	3	18	0	7	2	0	0	0	0	0
4.76	2.07	2.41	0.62	5.65	23.81	70	331	13.34	1	123	76	0	48	2	1	1	3	2	2	0	1	3	18	0	8	2	0	0	0	0	0
3.91	1.81	1.42	1.5	4.9	26.67	92	342	34.71	3	141.67	89.67	1	48	2	1	1	1	4	4	1	1	3	18	0	8	2	0	0	0	1	1
5.89	3.37	1.47	2.3	5.25	27.4	70	153	49.26	4	132.33	77	0	49	2	2	1	2	1	1	0	0	3	18	0	8	2	0	0	0	1	0
5.26	3.11	1.34	1.79	5.92	26.48	88	296	44.15	3	165	95	1	49	2	2	1	3	1	2	0	1	3	18	0	8	2	0	0	0	1	1
5.02	2.56	1.81	1.43	5.15	23.21	70	356	30.25	2	162	81.33	1	49	2	1	1	3	3	2	1	0	3	18	0	8	2	0	0	0	0	0
6.02	4.27	1.44	0.68	5.64	27.94	90	378	18.19	1	126	76	0	49	2	1	1	3	2	1	1	1	3	18	0	7	2	0	1	0	1	1
4.54	2.9	0.94	1.54	5.19	23.95	65	241	33.18	3	178.33	100	1	50	2	2	1	3	1	1	0	0	3	18	0	7	2	0	1	0	0	0
5.3	2.39	2.53	0.83	5.24	21.26	77	267	16.52	1	138.67	84.67	0	50	2	1	1	1	2	2	1	1	3	18	0	8	2	0	0	0	0	0
5.76	2.56	2.37	1.82	5.62	24.67	88	320	40.26	3	133	86.67	0	50	2	2	1	3	1	2	0	0	3	18	0	8	2	0	0	0	1	1
5.07	2.47	2.06	1.18	5.3	26.4	83	279	30.1	2	167	89	1	51	2	2	1	3	1	2	0	0	3	18	0	8	2	0	0	0	1	0
4.76	2.89	1.19	1.5	5.18	24.18	85	371	32.82	3	129.33	69.67	0	51	2	1	2	2	1	4	0	1	3	18	0	8	2	0	0	0	1	0
6.29	4.18	1.07	2.28	5.59	31.52	102	629	58.38	4	154	81	1	51	2	2	1	2	1	1	0	0	3	18	0	8	2	0	1	1	1	1
5.36	3.09	1.68	1.29	5.16	17.59	60	298	21.15	2	129	82.67	0	53	2	1	1	3	5	2	0	1	3	18	0	8	2	0	0	0	0	0
3.89	2.26	1.02	1.35	5.24	24.51	90	366	30.96	2	111.33	74.33	0	53	2	1	1	2	1	1	1	1	3	18	0	7	2	0	0	0	1	1
4.89	2.68	1.95	0.58	4.43	23.28	85	403	5.83	1	132.67	86	0	54	2	1	1	2	1	2	0	1	3	18	0	8	2	0	0	0	0	0
5.33	3.18	1.53	1.36	4.57	25.47	70	250	28.88	2	117.33	76	0	55	2	1	1	3	1	1	1	1	3	18	0	8	2	0	0	0	1	0
4.37	2.42	1.32	1.39	5.1	25.94	70	361	32.82	3	133.67	84	0	55	2	1	1	1	2	4	0	0	3	18	0	7.5	2	0	0	0	1	0
5.57	3.11	2.11	0.76	6.18	27.87	80	239	23.79	2	183	109.33	1	56	2	2	1	3	1	1	0	0	3	18	0	8	2	0	0	0	1	0
5.31	3.13	1.53	1.42	10	27.92	93	308	54.73	4	171.67	92.67	1	61	3	2	1	1	1	1	0	0	3	18	0	7	2	1	0	0	1	1
5.28	2.99	1.47	1.8	6.72	32.97	110	419	59.34	4	135.33	83.33	1	62	3	2	1	3	1	2	0	1	3	18	0	8	2	0	0	0	1	1
5.48	3.39	1.25	1.84	7.4	30.44	80	222	58.39	4	141.67	81.33	1	64	3	2	1	2	1	1	0	0	3	18	0	8	2	1	0	0	1	0
5.29	2.53	1.32	3.17	17.95	24.26	86	325	81.23	4	157	93	1	65	3	2	1	2	5	1	0	0	3	18	0	8	2	1	1	0	1	1
3.94	2.44	1	1.11	6.19	24.53	78	329	30.27	2	162	69.33	1	65	3	2	2	1	5	1	0	0	3	18	0	7	2	0	0	0	1	0
4.55	1.68	2.49	0.84	5.85	20.69	67	417	18.6	1	126.33	73.33	0	65	3	1	1	2	1	1	1	1	3	18	0	8	2	0	0	0	0	0
6.51	4.53	1.57	0.91	5.77	26.06	80	399	25.15	2	140.67	78	1	67	3	1	1	1	1	1	0	1	3	18	0	8	2	0	1	0	1	0
5.48	3.26	1.84	0.83	5.42	20.1	70	265	16.29	1	184	86.33	1	71	3	1	1	3	5	2	1	0	3	18	0	8	2	0	0	0	0	0
4.73	2.5	1.93	0.66	6.2	20	76	338	14.32	1	145	79	1	72	3	1	1	2	1	1	0	0	3	18	0	8	2	0	0	0	0	0
5.8	0.96	0.52	7.42	8.82	26.43	93	433	92.19	4	166.33	81.67	1	72	3	1	1	3	5	2	0	0	3	18	0	8	2	1	1	1	1	1
6.78	4.83	1.32	1.38	5.58	25.16	86	276	33.92	3	138	74	0	74	3	1	1	3	1	1	0	0	3	18	0	8	2	0	1	0	1	0
4.64	2.03	2.16	1	4.9	17.31	67	352	15.51	1	156	80.33	1	78	3	1	1	1	5	2	1	0	3	18	0	7	2	0	0	0	0	0
5.09	3.17	1.53	0.86	4.87	26.12	77	337	19.31	1	122	73.67	0	38	1	2	1	2	5	3	0	0	1	19	0	7	2	0	0	0	1	0
4.75	2.14	1.81	1.77	6.31	31.62	90	278	54.39	4	174	111	1	43	1	2	1	2	1	2	0	0	1	19	0	8	2	0	0	0	1	1
5.31	3.05	1.14	2.47	8.05	33.08	100	447	75.98	4	154.33	97	1	48	2	2	1	2	5	3	0	0	1	19	0	8	2	1	1	1	1	1
4.24	2.52	1.42	0.66	4.56	19.2	69	286	7.85	1	115.67	76	0	49	2	1	1	3	5	1	0	1	1	19	0	8	2	0	0	0	0	0
4.54	1.77	2.22	1.21	5.84	21.57	60	354	27.23	2	135.67	88	0	49	2	1	1	3	3	1	0	0	1	19	0	8	2	0	0	0	0	0
6.96	4.1	2.09	1.7	4.57	21.64	76	241	29.37	2	119.33	76.33	0	50	2	2	1	3	5	3	0	0	1	19	0	8	2	0	1	0	0	0
4.22	2.09	1.37	1.68	5.52	28.39	88	291	43.55	3	145.67	88.67	1	51	2	2	1	3	1	1	0	0	1	19	0	7	2	0	0	0	1	1
4.46	2.22	1.49	1.66	5.03	24.9	83	276	35.58	3	148	89.67	1	52	2	2	1	2	1	2	0	0	1	19	0	7	2	0	0	0	1	0
3.81	1.89	1.69	0.5	10.17	28.09	70	248	26.21	2	131	77	0	55	2	1	2	2	1	1	0	1	1	19	0	8	2	1	0	0	1	0
5	2.89	1.26	1.88	6.76	25.02	87	333	46.27	4	117.67	74.33	0	57	2	2	2	1	1	2	0	0	1	19	0	8	2	0	0	0	1	1
5.8	2.74	1.17	4.16	5.68	26.67	70	362	65.86	4	157	84	1	59	2	2	1	1	5	1	0	0	1	19	0	8	2	0	1	0	1	0
6.45	3.62	1.25	3.48	5.66	29.14	97	372	66.65	4	154.67	84	1	60	3	2	1	1	1	1	0	0	1	19	0	8	2	0	1	0	1	1
5.64	3.43	1.01	2.63	5.45	20.48	63	213	40.33	3	146.67	70.67	1	61	3	2	1	1	5	1	0	0	1	19	0	8	2	0	1	0	0	0
5.92	3.5	1.65	1.7	6.08	27.7	85	274	45.5	4	146.33	83.33	1	62	3	2	1	1	1	2	0	0	1	19	0	7	2	0	0	0	1	1
6.19	3.61	1.87	1.56	4.65	27.03	92	371	34.83	3	153.33	74.33	1	77	3	2	1	1	1	2	0	0	1	19	0	8	2	0	0	0	1	1
3.41	1.18	1.96	0.6	4.75	21.3	75	274	7.54	1	113.67	73.33	0	32	1	2	1	1	2	4	1	1	2	19	0	7	2	0	0	0	0	0
6.47	4.6	1.13	1.62	5.25	25.17	85	497	36.43	3	149	104	1	33	1	1	1	3	5	1	1	0	2	19	0	7	2	0	1	1	1	0
4.84	2.65	1.66	1.16	5.51	24.14	70	226	28.05	2	109	71	0	35	1	2	1	3	1	2	0	0	2	19	0	8	2	0	0	0	1	0
4.88	2.7	1.4	1.71	5.19	26.07	79	210	38.85	3	137	72	0	47	2	2	1	3	5	1	0	1	2	19	0	8	2	0	0	0	1	0
4.42	2.53	1.36	1.16	8.9	26.32	80	239	43.2	3	153.33	99	1	48	2	2	1	1	5	2	0	1	2	19	0	8	2	1	0	0	1	0
6.95	2.96	0.72	1.63	5.37	44.27	100.7	468	65.35	4	145	95.67	1	48	2	1	1	3	4	4	1	0	2	19	0	8	2	0	1	1	1	1
5.32	3.06	1.09	2.57	5.74	26.6	92	379	53.15	4	142	88	1	49	2	1	1	3	3	1	1	1	2	19	0	7	2	0	1	0	1	1
4.66	1.57	0.93	4.66	6.64	23.36	84	310	63.98	4	128.33	67.33	0	55	2	2	1	3	5	1	0	1	2	19	0	8	2	0	1	0	0	0
6.29	4.01	1.42	1.89	5.75	32.27	110	582	54.62	4	144	82	1	57	2	1	1	1	4	4	1	1	2	19	0	7	2	0	1	1	1	1
4.4	2.5	1.38	1.15	5.34	34.51	106	288	38.71	3	166.67	93.67	1	59	2	2	1	3	1	2	0	0	2	19	0	8	2	0	0	0	1	1
6.36	3.8	1.95	1.35	5.45	24.38	100	341	31.76	3	121.67	60.33	0	62	3	1	1	3	5	3	1	0	2	19	0	7	2	0	1	0	1	1
4.76	2.7	1.76	0.66	5.07	22.19	88	403	11.42	1	126.33	65	0	63	3	2	1	2	5	3	0	1	2	19	0	7	2	0	0	0	0	1
5.46	1.48	1.54	0.7	4.69	21.41	78	483	10.61	1	159.67	88.33	1	74	3	1	1	3	1	2	0	1	2	19	0	8	2	0	1	1	0	0
6.11	3.94	1.33	1.84	5.15	26.67	86	233	41.49	3	179.67	82.67	1	75	3	2	2	1	1	2	0	0	2	19	0	8	2	0	0	0	1	1
3.61	1.98	1.23	0.87	5.93	27.69	100	345	26.24	2	164.67	95.33	1	77	3	1	1	3	1	3	0	0	2	19	0	7	2	0	0	0	1	1
5	3.16	0.98	1.89	4.72	31.25	97	322	46.73	4	126.67	79.33	0	30	1	1	1	1	1	4	1	1	3	19	0	7	2	0	1	0	1	1
4.72	2.44	1.96	0.7	4.79	18.59	72	406	9.61	1	108.67	63.33	0	30	1	1	1	1	3	2	0	1	3	19	0	7	2	0	0	0	0	0
4.26	2.06	1.9	0.67	4.71	19.03	81	284	8.68	1	122.67	82	0	31	1	1	2	1	4	4	0	0	3	19	0	7	2	0	0	0	0	0
4.3	2.62	1.16	1.15	5.17	25.82	90	328	28.13	2	117.33	68	0	31	1	1	1	3	4	1	0	0	3	19	0	7	2	0	0	0	1	1
5.65	3.11	0.77	3.89	4.9	24.87	70	538	56.07	4	135.33	68.67	0	31	1	1	1	1	2	4	1	1	3	19	0	8	2	0	1	1	1	0
6.06	3.8	1.37	1.95	5.5	21.11	80	747	35.45	3	124	82.67	0	31	1	1	1	1	4	3	0	0	3	19	0	7	2	0	0	1	0	0
5.46	3.3	1.31	1.87	4.98	24.6	89	353	37.84	3	127	90	1	32	1	1	1	3	3	4	0	1	3	19	0	7	2	0	0	0	1	0
3.92	2.2	1.13	1.3	5.01	21.7	70	380	25.62	2	123	82.33	0	32	1	1	1	1	4	1	0	0	3	19	0	8	2	0	0	0	0	0
4.46	2.69	1.25	1.14	5.08	25.95	80	380	27.59	2	120.67	77.33	0	32	1	1	1	3	3	1	1	1	3	19	0	8	2	0	0	0	1	0
5.35	3.06	1.06	2.71	4.74	27.73	101	375	51.57	4	110	71.67	0	33	1	1	1	1	1	2	0	0	3	19	0	8	2	0	1	0	1	1
4.9	2.51	1.93	1.02	5.35	21.14	70	238	21.22	2	146.33	95.67	1	34	1	2	1	3	4	2	0	0	3	19	0	8	2	0	0	0	0	0
3.22	1.58	1.22	0.93	4.74	26.99	84	373	21.33	2	133.67	90.67	1	34	1	1	1	1	3	2	0	0	3	19	0	7	2	0	0	0	1	0
4.65	2.2	2.02	0.94	4.67	22.72	70	196	17.86	1	100.67	67.67	0	35	1	2	1	3	5	2	0	0	3	19	0	7	2	0	0	0	0	0
3.71	1.88	1.53	0.66	4.68	25.56	70	251	11.11	1	109.33	59.67	0	35	1	2	1	2	4	2	0	1	3	19	0	8	2	0	0	0	1	0
5.14	3.03	0.87	2.73	6.12	24.9	89	299	52.86	4	102.67	75	0	35	1	1	2	3	1	3	0	1	3	19	0	7	2	0	1	0	1	0
5.74	2.45	2.99	0.66	5.14	21.38	70	182	11.3	1	144.67	83.33	1	36	1	2	1	1	3	3	0	0	3	19	0	8	2	0	0	0	0	0
4.79	2.39	2.15	0.55	4.21	22.58	80	283	3.31	1	129.67	81.67	0	36	1	2	1	3	4	3	0	1	3	19	0	7	2	0	0	0	0	0
4.95	3.21	1.08	1.46	4.39	27.04	70	344	31.49	3	151.33	89.33	1	36	1	1	1	1	3	2	0	1	3	19	0	8	2	0	0	0	1	0
5.73	3.24	1.04	3.19	13.63	24.14	82	225	74.33	4	116	80.67	0	37	1	2	2	1	2	2	0	0	3	19	0	7	2	1	1	0	1	0
4.4	2.98	1.01	0.91	5.42	24.39	80	293	22.02	2	114.67	71.33	0	38	1	1	2	3	4	2	0	0	3	19	0	8	2	0	0	0	1	0
5.37	3.13	1.09	2.54	4.64	31.71	112	359	56.25	4	141.33	91.33	1	38	1	1	1	1	1	4	1	0	3	19	0	8	2	0	1	0	1	1
5.1	2.78	1.99	0.73	4.95	20.89	71	267	12.36	1	105	64.67	0	39	1	2	1	3	2	1	0	0	3	19	0	8	2	0	0	0	0	0
4.11	1.81	1	2.85	4.82	29.58	80	399	57	4	118.33	60	0	40	1	1	1	3	2	3	0	0	3	19	0	7	2	0	1	0	1	0
4.97	3.04	1.67	0.58	4.59	22.81	60	241	6.52	1	107	63.33	0	41	1	2	1	3	4	3	0	0	3	19	0	8	2	0	0	0	0	0
9.44	3.04	1.3	9.18	5.09	22.6	78	404	71.22	4	120.33	76.67	0	42	1	2	2	3	3	1	0	0	3	19	0	8	2	0	1	0	0	0
4.48	2.44	1.56	1.06	5.01	28.32	80	411	27.66	2	127.33	73.33	0	42	1	2	1	3	1	3	0	1	3	19	0	8	2	0	0	0	1	0
5.19	3.54	1.3	0.78	4.85	26.33	90	283	16.78	1	123.33	69.67	0	43	1	1	1	3	1	3	0	1	3	19	0	7	2	0	0	0	1	1
5.49	3.56	1.48	0.98	5.49	23.39	70	393	23.15	2	120.67	67	0	43	1	2	1	2	5	3	0	0	3	19	0	8	2	0	0	0	0	0
5.58	3.55	1.68	0.78	4.94	25.56	91	403	16.76	1	110	71	0	43	1	1	1	3	3	2	0	1	3	19	0	8	2	0	0	0	1	1
4.84	2.92	1.01	2	5.27	35.32	102	432	58.7	4	141	104.33	1	43	1	1	1	3	4	2	1	1	3	19	0	8	2	0	0	1	1	1
2.69	1.17	0.9	1.37	5.24	26	89	457	33.23	3	113	67	0	43	1	1	1	3	1	3	1	1	3	19	0	7	2	0	1	1	1	0
4.87	2.63	1.92	0.71	6.41	23.52	70	257	19.34	1	126	76.67	0	44	1	2	1	3	1	2	0	0	3	19	0	8	2	0	0	0	0	0
5.1	2.98	1.84	0.61	5.14	21.64	76	320	9.73	1	116	80.67	0	44	1	1	1	3	1	2	0	1	3	19	0	8	2	0	0	0	0	0
4.54	2.27	1.85	0.92	5.08	29.1	87	434	24.7	2	131	81	0	44	1	1	1	1	2	2	0	0	3	19	0	7	2	0	0	1	1	0
5.19	2.97	1.59	1.38	5.75	22.38	76	213	30.84	2	127.67	86	0	45	2	2	1	3	5	2	0	0	3	19	0	7	2	0	0	0	0	0
7.37	3.94	1.54	0.62	5.34	20.81	67	292	10.49	1	108.67	54	0	45	2	2	1	3	3	1	0	0	3	19	0	8	2	0	1	0	0	0
5.04	2.65	2.16	0.51	5.04	22.16	75	301	5.56	1	129.33	80	0	45	2	2	1	2	5	2	0	0	3	19	0	8	2	0	0	0	0	0
5.82	2.87	2.63	0.7	5.03	21.34	73	210	12.07	1	104	73	0	47	2	2	1	3	1	2	0	1	3	19	0	8	2	0	0	0	0	0
4.44	2.53	1.47	0.96	12.84	23.42	81	251	42.59	3	137	56	0	47	2	1	1	2	3	2	0	0	3	19	0	8	2	1	0	0	0	0
4.13	2.18	1.56	0.85	4.65	20.62	60	238	14.05	1	101	67.33	0	48	2	2	1	2	5	1	0	0	3	19	0	7	2	0	0	0	0	0
5.53	3.77	1.01	1.65	5.45	26.97	90	336	40.54	3	158.33	108.33	1	48	2	1	1	2	1	3	0	1	3	19	0	7	2	0	0	0	1	1
4.7	2.61	1.21	1.93	4.84	26.04	75	351	40.14	3	138	74.33	0	48	2	1	1	2	5	2	0	0	3	19	0	7	2	0	0	0	1	0
3.27	1.03	1.58	1.46	5.28	26.03	70	278	35.12	3	125	78.67	0	49	2	1	1	2	1	1	1	0	3	19	0	7	2	0	0	0	1	0
5.18	2.61	2.14	0.94	4.9	20.72	75	283	17.28	1	124.33	83.67	0	49	2	1	1	3	1	2	1	1	3	19	0	7	2	0	0	0	0	0
5.15	2.52	1.42	2.66	14.04	28.98	75	323	84.83	4	146.33	73.33	1	49	2	2	1	2	1	2	0	0	3	19	0	7	2	1	1	0	1	0
4.91	0.43	0.44	1.63	5.54	28	88	330	42.21	3	140.67	97.33	1	49	2	2	1	3	5	2	0	0	3	19	0	7	2	0	1	0	1	1
7.14	5	1.21	2.05	5.39	26.34	85	368	45.02	4	131.33	82	0	49	2	1	1	1	2	3	0	0	3	19	0	7	2	0	1	0	1	0
4.68	2.32	1.28	2.38	8.77	27.35	93	495	64.14	4	129.67	85	0	49	2	1	2	3	1	2	0	1	3	19	0	8	2	1	1	1	1	1
4.12	2.13	1.08	2	5.27	22.76	85	340	37.83	3	124.67	73.67	0	50	2	1	1	3	2	3	0	0	3	19	0	8	2	0	0	0	0	0
6.23	3.96	1.77	1.09	4.8	28.98	97	424	27.87	2	123.67	72.33	0	50	2	1	2	3	3	3	1	1	3	19	0	7	2	0	1	1	1	1
3.95	1.68	1.95	0.7	5.27	23.36	80	309	14.3	1	133.67	79.67	1	51	2	2	1	2	4	1	0	1	3	19	0	7	2	0	0	0	0	0
6.24	1.85	0.97	7.97	6.74	29.73	102	342	97.83	4	138.67	85.33	0	51	2	2	1	2	1	1	0	0	3	19	0	7	2	0	1	0	1	1
4.13	2.01	1	2.46	7.35	25.38	75	387	55.88	4	147.67	76	1	51	2	2	1	3	5	2	0	0	3	19	0	8	2	1	1	0	1	0
5.67	3.55	1.1	2.25	5.54	22.4	94	718	40.99	3	140	104	1	51	2	1	1	2	5	2	1	1	3	19	0	7	2	0	0	1	0	1
3.28	1.37	1.53	0.83	15.36	23.39	86	274	43.33	3	129.33	87.67	0	52	2	1	1	2	1	2	0	0	3	19	0	8	2	1	0	0	0	0
6.63	3.88	1.88	1.92	5.72	26.56	91	303	45.24	4	133.33	82	0	52	2	1	1	3	1	1	1	1	3	19	0	8	2	0	1	0	1	1
4.65	2.48	1.73	0.96	4.84	26.67	87	313	22.48	2	172	104.67	1	56	2	2	1	3	1	1	0	0	3	19	0	7	2	0	0	0	1	1
4.99	2.99	1.54	1.01	4.81	22.31	94	300	19.8	1	119	62	0	59	2	1	1	3	5	4	0	1	3	19	0	7	2	0	0	0	0	1
5.29	2.63	2.07	1.3	5.59	24.59	80	333	31.73	3	152.33	96.67	1	59	2	1	1	2	5	2	1	1	3	19	0	8	2	0	0	0	1	0
4.91	2.63	1.41	1.92	5.1	22.69	78	314	36.04	3	120	78.33	0	61	3	1	1	2	1	2	1	1	3	19	0	7	2	0	0	0	0	0
4.07	2.23	1.39	1	5.17	32.91	102	298	31.26	2	149.33	72.33	1	64	3	1	1	3	1	1	0	0	3	19	0	8	2	0	0	0	1	1
5.03	2.36	1.95	1.59	5.88	24.06	89	432	37.1	3	144.33	78.33	1	64	3	1	1	2	1	1	0	1	3	19	0	8	2	0	0	1	1	0
5.99	2.96	2.67	0.79	5.15	16.2	62	267	11.5	1	120	59.33	0	65	3	2	1	2	1	2	0	0	3	19	0	7	2	0	0	0	0	0
4.76	2.16	1.95	1.43	6.19	28.38	85	370	42.21	3	165.67	85.67	1	71	3	1	2	2	5	2	0	1	3	19	0	8	2	0	0	0	1	0
6.25	3.96	1.29	2.19	8.56	23.66	94	599	52.95	4	183	91.67	1	71	3	1	1	2	1	1	0	0	3	19	0	8	2	1	1	1	0	1
4.68	2.48	1.67	1.16	5.38	21.47	77	227	24.43	2	138	85.67	0	34	1	2	1	3	5	1	0	0	1	20	1	7	2	0	0	0	0	0
3.47	1.48	1.35	1.4	3.48	20.52	95	311	18.27	1	112	66.33	0	42	1	1	1	1	5	2	0	1	1	20	1	7	2	0	0	0	0	1
5.5	4.04	0.96	1.11	6.15	29.64	80	377	36.39	3	136.33	89	0	50	2	2	1	3	1	3	0	0	1	20	1	8	2	0	1	0	1	0
4.26	2.02	1.65	1.29	4.26	20.7	80	190	20.92	2	150.33	94	1	51	2	1	1	3	1	1	0	0	1	20	1	8	2	0	0	0	0	0
6.76	4.17	2.16	0.95	7	27.24	75	312	32.73	3	141.67	95.33	1	53	2	1	1	2	5	2	1	0	1	20	1	8	2	1	1	0	1	0
4.78	2.48	1.66	1.4	5.37	31.41	98	339	41.59	3	150.67	91.33	1	54	2	2	1	2	1	2	0	1	1	20	1	7	2	0	0	0	1	1
5.26	2.86	2.08	0.7	5.15	24.34	92	216	14.34	1	127.67	73	0	55	2	2	1	3	1	1	0	1	1	20	1	8	2	0	0	0	1	1
4.81	2.41	1.7	1.54	4.87	21.17	76	281	27.98	2	102.33	63.33	0	55	2	2	1	3	5	3	0	0	1	20	1	8	2	0	0	0	0	0
7.24	4.61	2.01	1.36	5.3	21.44	78	233	27.49	2	132	77	0	56	2	2	1	3	5	2	0	0	1	20	1	8	2	0	1	0	0	0
4.52	2.73	1.28	1.13	6.13	31.98	80	529	39.73	3	129.67	92	1	57	2	1	1	1	5	2	1	1	1	20	1	7	2	0	0	1	1	0
6.54	3.28	1.27	4.38	7.11	22.62	70	452	62.1	4	149	87.33	1	58	2	1	1	3	5	3	1	1	1	20	1	8	2	1	1	1	0	0
3.89	1.88	1.44	1.25	5.43	29.78	80	257	36.39	3	165	79.33	1	60	3	2	1	1	5	1	0	1	1	20	1	8	2	0	0	0	1	0
4.28	2.35	1.32	1.34	5.28	29.82	99	423	37.68	3	158.33	85.33	1	60	3	2	1	1	5	2	0	0	1	20	1	7	2	0	0	1	1	1
4.96	2.82	1.41	1.6	5.54	25.68	86	307	38.23	3	156	88	1	62	3	2	1	1	1	1	0	0	1	20	1	8	2	0	0	0	1	1
6.77	4.19	1.64	2.07	5.46	30.43	99	284	52.7	4	146.33	84.67	1	64	3	2	1	1	1	1	0	1	1	20	1	7	2	0	1	0	1	1
6.33	4.3	1.57	1.01	5.33	26.41	94	487	26.15	2	181.67	110.67	1	66	3	1	2	2	1	1	0	1	1	20	1	8	2	0	1	1	1	1
4.75	2.44	1.78	1.16	5.03	24.97	100	176	26.74	2	173.67	81.67	1	72	3	2	1	2	1	2	0	0	1	20	1	7	2	0	0	0	1	1
5.56	3.45	1.68	0.94	5.6	22.38	88	296	21.66	2	131.67	82.67	1	78	3	1	1	2	5	4	1	1	1	20	1	8	2	0	0	0	0	0
4.91	2.67	1.73	1.13	4.94	24.77	83	365	25.42	2	127	86.67	0	33	1	2	1	3	2	2	0	0	2	20	1	8	2	0	0	0	1	0
4.05	1.88	1.74	0.94	5.65	24.3	70	279	23.73	2	120.67	70.67	0	35	1	2	1	2	1	2	0	0	2	20	1	8	2	0	0	0	1	0
4.76	2.62	1.14	2.19	5.49	25.18	70	366	45.16	4	146	99.67	1	37	1	2	1	3	2	3	0	1	2	20	1	7	2	0	0	0	1	0
2.74	1.29	1.18	0.6	4.95	25.23	70	403	9.98	1	136.33	80	0	46	2	1	1	3	1	4	1	0	2	20	1	8	2	0	0	0	1	0
7.6	5.08	2.2	0.71	5.27	26.88	80	223	16.83	1	132.33	76	0	47	2	2	1	3	4	1	0	0	2	20	1	8	2	0	1	0	1	0
7.95	5.33	1.3	2.9	8.57	23.64	80	347	59.57	4	114.67	70.33	0	51	2	2	2	3	1	1	0	0	2	20	1	8	2	1	1	0	0	0
6.5	4.13	1.66	1.57	5.51	34.82	106	185	50.99	4	159	96	1	56	2	1	1	3	5	3	0	1	2	20	1	7	2	0	1	0	1	1
7.11	3.94	2.9	0.59	5.06	24.76	81	237	9.92	1	121.33	71.67	0	56	2	2	2	3	5	1	0	0	2	20	1	7	2	0	1	0	1	0
5.35	2.71	2.27	0.82	5.23	19.52	82	215	14.89	1	141	80.67	1	61	3	2	1	1	5	1	0	0	2	20	1	8	2	0	0	0	0	0
3.68	1.88	1.43	0.81	5.12	19.56	74	328	14.26	1	118	73.33	0	61	3	1	1	1	5	2	0	1	2	20	1	8	2	0	0	0	0	0
5.98	2.91	2.36	1.56	6.42	26.5	97	515	42.69	3	149.33	94	1	64	3	1	1	2	5	3	1	1	2	20	1	8	2	0	0	1	1	1
5.67	3.36	1.83	1.06	4.83	21.1	70	160	19.83	1	140.33	81.67	1	68	3	1	1	2	1	1	0	0	2	20	1	8	2	0	0	0	0	0
5.53	3.33	1.53	1.48	5.2	28.55	96	251	38.47	3	146.67	86.33	1	68	3	2	1	2	1	4	0	0	2	20	1	8	2	0	0	0	1	1
5.17	2.78	1.29	2.43	8	22.99	100	492	52.28	4	149	93.67	1	70	3	1	1	2	1	1	0	1	2	20	1	7	2	1	1	1	0	1
3.26	1.22	1.62	0.93	4.89	28.33	107	333	23.27	2	154.67	92.33	1	72	3	1	1	2	5	2	0	0	2	20	1	7	2	0	0	0	1	1
4.47	2.46	0.84	2.58	7.49	25.97	70	322	58.91	4	147	84.67	1	74	3	2	2	2	5	1	0	0	2	20	1	8	2	1	1	0	1	0
4.26	2.31	1.22	1.6	6.04	24.03	88	503	37.85	3	173.33	77	1	78	3	1	1	2	5	1	0	1	2	20	1	7	2	0	0	1	1	0
5.09	2.79	1.54	1.63	5.73	25.92	60	327.29	39.95	3	134	80	0	32	1	1	1	1	4	3	0	1	3	20	1	8	2	0	0	0	1	0
5.41	3.32	1.23	1.9	5.17	25.16	75	350	40.04	3	142.67	68.67	1	32	1	1	1	1	4	2	0	1	3	20	1	8	2	0	0	0	1	0
4.24	1.79	1.4	2.3	4.85	23.39	79	330	40.2	3	115.67	78	0	33	1	1	1	1	4	4	1	1	3	20	1	8	2	0	0	0	0	0
4.2	2.21	1.43	1.24	4.71	21.16	60	303	22.68	2	112.67	70	0	35	1	1	1	3	3	4	1	0	3	20	1	8	2	0	0	0	0	0
5.72	3.48	1.7	1.19	4.8	25.68	79	230	26.95	2	109.67	64.67	0	38	1	2	1	2	1	2	0	0	3	20	1	8	2	0	0	0	1	0
4.96	2.92	1.2	1.85	4.91	26.57	90	425	40.21	3	120	67.33	0	38	1	1	1	1	2	2	1	1	3	20	1	7	2	0	0	1	1	1
4.27	2.64	1.03	1.31	5.47	23.68	73	146	30.22	2	125	89.67	0	39	1	2	1	2	3	2	0	0	3	20	1	8	2	0	0	0	0	0
5.29	2.79	1.9	1.32	5.03	26.27	70	249	31.52	3	118.67	80	0	39	1	2	1	3	5	2	0	0	3	20	1	8	2	0	0	0	1	0
5.27	3.2	1.1	5.13	4.6	19.83	72	321	48.94	4	114.67	79.33	0	39	1	1	1	1	4	3	0	1	3	20	1	7	2	0	1	0	0	0
4.53	2.89	1.15	1.08	5.11	26.83	96	435	27.23	2	106	71	0	39	1	1	1	1	5	2	1	0	3	20	1	7	2	0	0	1	1	1
4.81	2.72	1.09	2.2	4.28	27.22	85	451	42.17	3	129.33	86.33	0	39	1	1	1	1	3	4	1	1	3	20	1	8	2	0	0	1	1	0
5.27	3.25	1.58	0.96	5.52	26.12	70	181	25.45	2	169.67	99.33	1	40	1	2	1	3	1	2	0	1	3	20	1	8	2	0	0	0	1	0
4.46	2.4	1.74	0.71	5.49	21.74	82	306	14.51	1	133.67	91.33	1	40	1	1	1	2	1	1	0	0	3	20	1	7	2	0	0	0	0	0
4.08	1.44	2.44	0.43	4.51	18.4	66	382	-0.57	1	122.67	69.33	0	40	1	2	1	3	4	3	0	0	3	20	1	8	2	0	0	0	0	0
4.91	2.72	1.14	2.3	5.14	23.8	95	288	42.29	3	123.67	75	0	41	1	1	1	3	1	2	0	1	3	20	1	8	2	0	0	0	0	1
6.17	0.69	0.72	7.94	5.03	29.76	100	511	89.11	4	162.67	107.33	1	41	1	1	1	1	4	4	1	0	3	20	1	7	2	0	1	1	1	1
3.94	1.6	1.92	0.93	5.43	21.71	70	214	20.11	1	113.67	67.67	0	42	1	2	1	2	5	1	0	0	3	20	1	8	2	0	0	0	0	0
5.1	2.36	2.34	0.87	4.77	22.32	80	267	16.29	1	129.67	88.67	0	42	1	1	1	2	1	1	1	1	3	20	1	8	2	0	0	0	0	0
5.02	3.01	1.65	0.8	4.94	25.08	78	271	17.08	1	124.33	75.67	0	42	1	1	1	3	2	3	0	1	3	20	1	7	2	0	0	0	1	0
5.18	2.99	1.64	1.2	5.7	23.34	77	673	28.7	2	127.67	83	0	42	1	1	1	3	1	2	0	1	3	20	1	7	2	0	0	1	0	0
4.89	1.25	2.95	1.51	6.09	26.08	97	259	39.79	3	139	84	1	43	1	1	1	1	1	2	0	1	3	20	1	8	2	0	0	0	1	1
5.07	3.18	1.29	1.33	5.81	28.88	93	317	39.03	3	137	91.67	1	43	1	2	1	2	3	2	0	0	3	20	1	7	2	0	0	0	1	1
5.18	2.59	2.12	1.03	5.66	25.3	75	354	27.07	2	138	98.33	1	43	1	1	1	3	1	1	0	0	3	20	1	7.5	2	0	0	0	1	0
5.59	2.37	1.62	3.53	6.26	26.15	75	389	62.82	4	163.33	100	1	44	1	1	1	2	3	1	0	0	3	20	1	7	2	0	1	0	1	0
6.37	3.77	1.12	3.25	5.04	27.01	90	450	56.8	4	145.33	92	1	44	1	1	1	3	5	1	0	1	3	20	1	8	2	0	1	1	1	1
7.09	3.84	0.88	6.28	5.88	23.8	86	563	69.4	4	153.67	87.67	1	44	1	1	1	2	4	2	0	0	3	20	1	8	2	0	1	1	0	0
4.54	2.13	1.54	1.92	5.73	27.08	93	234	46.17	4	144.33	83.67	1	45	2	2	1	2	1	1	0	0	3	20	1	8	2	0	0	0	1	1
3.2	1.39	1.44	0.82	4.96	21.5	68	291	15.26	1	104.33	71	0	45	2	2	2	3	2	3	0	0	3	20	1	8	2	0	0	0	0	0
5.24	3.05	1.43	1.68	4.64	23.17	90	324	31.52	3	132	74	0	45	2	1	1	3	1	1	0	0	3	20	1	7	2	0	0	0	0	1
4.74	2.89	1.05	1.77	5.43	24.44	73	246	38.37	3	120	78.67	0	46	2	2	1	3	3	2	0	1	3	20	1	8	2	0	0	0	1	0
4.96	3.02	1.06	1.94	6.21	26.62	77	249	47.8	4	117.67	74.33	0	46	2	2	1	2	1	2	0	0	3	20	1	8	2	0	0	0	1	0
5.03	3	1.45	1.28	5.04	32.46	102	315	38.01	3	146.67	84	1	46	2	2	1	2	3	2	0	1	3	20	1	8	2	0	0	0	1	1
5.74	3.61	1.53	1.33	5.02	26.37	98	325	31.79	3	120.33	74	0	46	2	1	1	2	3	3	0	0	3	20	1	8	2	0	0	0	1	1
5.09	2.79	1.54	1.63	5.73	22.48	60	327.29	34.65	3	134	80	0	46	2	2	1	3	5	2	0	0	3	20	1	8	2	0	0	0	0	0
4.92	2.45	1.24	2.7	9.39	30.64	108	330	77.82	4	168.67	98.67	1	47	2	1	1	1	1	4	0	1	3	20	1	8	2	1	1	0	1	1
5.78	3.81	1.26	1.56	5.09	30.85	80	347	42.54	3	133	84.33	0	47	2	1	1	1	5	4	1	1	3	20	1	8	2	0	0	0	1	0
4.89	2.72	0.97	2.65	5.32	30.44	75	425	59.45	4	151	90	1	47	2	1	2	3	5	1	0	0	3	20	1	8	2	0	1	1	1	0
5.34	1.93	0.82	6.59	8.61	26.44	91	468	88.45	4	172	117	1	47	2	1	1	1	2	4	1	1	3	20	1	7	2	1	1	1	1	1
4.58	2.27	2.01	0.67	5.33	28	85	246	16.23	1	120	74.67	0	48	2	2	1	2	3	1	0	0	3	20	1	8	2	0	0	0	1	1
4.4	1.84	2.24	0.71	5.44	24.47	79	251	16.1	1	130.67	74.33	0	48	2	2	1	2	5	1	0	0	3	20	1	7	2	0	0	0	1	0
5.12	3.12	1.38	1.36	5.73	19.6	80	296	26.66	2	135.67	92.67	1	48	2	1	1	3	4	1	0	0	3	20	1	7	2	0	0	0	0	0
6.74	4.04	1.19	3.33	7.74	24.92	88	318	63.7	4	118	83.33	0	48	2	1	1	3	2	2	1	1	3	20	1	8	2	1	1	0	1	0
5.43	3.58	1.46	0.85	5.25	24.11	76	236	19.35	1	150.33	86	1	49	2	2	1	2	1	1	0	0	3	20	1	8	2	0	0	0	1	0
4.72	2.38	1.72	1.36	5.29	21.7	80	262	27.78	2	153.33	90.67	1	49	2	2	1	3	3	2	0	0	3	20	1	7	2	0	0	0	0	0
7.83	4.6	1.18	4.51	13.5	27.14	88	277	92.71	4	158	92.33	1	49	2	1	1	2	3	1	0	1	3	20	1	8	2	1	1	0	1	0
5.13	2.48	2.04	1.35	5.35	19.88	60	311	25.53	2	123.67	69.67	0	49	2	1	1	3	3	1	0	0	3	20	1	8	2	0	0	0	0	0
4.95	2.3	1.03	3.56	4.73	24.58	76	370	52.37	4	122.67	66.33	0	49	2	1	1	2	1	3	1	1	3	20	1	8	2	0	1	0	1	0
4.71	2.88	1.19	1.4	4.44	25.01	87	341	28.36	2	134	86.33	0	50	2	1	1	3	1	1	1	1	3	20	1	8	2	0	0	0	1	0
6.09	3.21	1.06	5.37	8.25	26.14	80	365	80.98	4	128.67	77	0	50	2	1	1	3	1	1	0	1	3	20	1	7	2	1	1	0	1	0
4.43	2.22	1.68	1.17	7.38	24.27	80	271	35.5	3	118	65.67	0	51	2	2	1	2	1	1	0	0	3	20	1	8	2	1	0	0	1	0
4.24	2.18	1.63	0.95	5.02	24.98	70	294	21.71	2	151.67	97	1	52	2	1	1	2	1	1	0	0	3	20	1	8	2	0	0	0	1	0
5.1	3.25	1.42	0.95	5.65	25.71	82	380	25.38	2	156.33	107.33	1	53	2	1	1	3	5	4	0	0	3	20	1	8	2	0	0	0	1	0
6.87	4.82	1.16	1.95	5.19	31.9	104	404	51.72	4	189.67	112.67	1	53	2	1	1	1	2	2	1	1	3	20	1	8	2	0	1	0	1	1
6.32	3.25	1.51	3.43	5.67	25.21	93	365	57.34	4	137.67	85	1	55	2	1	1	1	5	4	0	1	3	20	1	7	2	0	1	0	1	1
4.67	2.79	1.25	1.38	5.38	25.56	91	409	33.53	3	123.33	79	0	55	2	1	1	3	5	3	1	1	3	20	1	8	2	0	0	0	1	1
4.93	3.22	1.31	0.88	5.62	21.08	74	324	19.08	1	138	93.67	1	56	2	1	1	1	4	4	1	1	3	20	1	7	2	1	0	0	0	0
5.89	2.84	2.65	0.89	5.23	18.67	87	354	15.77	1	115	77.67	0	56	2	1	1	1	5	2	0	0	3	20	1	7	2	0	0	0	0	0
4.13	1.95	1.96	0.49	4.65	23.8	81	212	3.1	1	135.33	84	0	57	2	1	1	3	5	1	1	0	3	20	1	8	2	0	0	0	0	0
5.14	3.23	1.62	0.63	5.74	22.94	70	354	13.59	1	122.67	72	0	62	3	1	1	3	4	2	0	0	3	20	1	7	2	0	0	0	0	0
5.41	3.07	0.89	3.18	9.67	32.47	102	403	88.73	4	138.33	79	0	62	3	2	2	3	5	1	0	1	3	20	1	8	2	1	1	0	1	1
4.79	2.65	1.54	1.33	5.66	25.39	87	430	33.65	3	126	77.67	0	62	3	1	1	3	1	1	1	0	3	20	1	8	2	0	0	1	1	0
5.35	3.29	1.67	0.85	5.8	26.96	93	427	24.32	2	139.33	87	0	63	3	1	1	3	5	4	0	1	3	20	1	7	2	0	0	1	1	1
4.5	2.5	1.5	1.09	5.17	18.95	70	295	19.63	1	135.33	63.33	0	65	3	1	1	2	5	2	0	0	3	20	1	8	2	0	0	0	0	0
5.23	2.8	1.97	1.01	5.99	18.96	80	332	20.99	2	155.67	83	1	72	3	1	1	2	5	2	0	0	3	20	1	7	2	0	0	0	0	0
4.4	2.28	1.41	1.57	5.43	22.07	90	353	32	3	140	75	1	72	3	2	2	1	5	2	0	1	3	20	1	8	2	0	0	0	0	1
4.52	2.07	2.17	0.62	4.81	18.36	72	232	7.34	1	180.67	97	1	76	3	1	1	2	1	2	1	0	3	20	1	8	2	0	0	0	0	0
5.9	3.5	1.43	2.14	7.66	28.26	76	257	59.45	4	177.67	85.67	1	78	3	2	2	2	5	4	0	0	3	20	1	8	2	1	0	0	1	0
4.19	2.13	1.62	0.97	5.65	20.59	70	335	20.76	2	107	61.67	0	37	1	2	1	3	5	4	0	0	1	21	1	8	2	0	0	0	0	0
3.34	1.73	1.21	0.89	5.49	23.11	83	369	20.64	1	123.33	80.33	0	41	1	1	1	1	5	1	0	0	1	21	1	7	2	0	0	0	0	0
5.1	2.7	1.72	1.49	5.28	26.53	80	258	36.33	3	167.33	96.67	1	46	2	2	1	3	5	2	0	0	1	21	1	8	2	0	0	0	1	0
4.7	2.72	1.68	0.67	5.05	23.93	77	236	12.58	1	113.67	68	0	48	2	2	1	2	5	2	0	1	1	21	1	8	2	0	0	0	0	0
5.13	3.29	1.2	1.41	5.2	28.52	82	316	37.05	3	127	82.33	0	48	2	2	1	2	1	1	0	0	1	21	1	8	2	0	0	0	1	0
6.4	4.05	1.56	1.74	4.52	22.52	86	398	30.84	2	129.67	84	1	51	2	1	1	2	3	2	1	1	1	21	1	8	2	0	1	0	0	0
6.19	3.71	1.74	1.63	4.95	20.33	83	278	28.36	2	111	69.33	0	55	2	2	1	3	5	2	0	0	1	21	1	8	2	0	0	0	0	0
8.62	5.64	1.2	3.92	5.37	28.47	70	349	67.01	4	151	84	1	60	3	2	1	1	1	2	0	0	1	21	1	8	2	0	1	0	1	0
5.4	3.22	1.45	1.6	5.58	34.87	107	411	52.17	4	147.33	83	1	65	3	2	1	1	1	3	0	1	1	21	1	7	2	0	0	0	1	1
5.02	2.96	1.63	0.94	6.08	23.15	84	314	24.31	2	158	71	1	66	3	1	1	2	5	1	1	0	1	21	1	8	2	0	0	0	0	0
5.13	3.2	1.36	1.26	5.04	23.05	86	321	26.63	2	136.67	91	1	66	3	1	1	2	1	1	1	1	1	21	1	7	2	0	0	0	0	0
5.53	3.57	1.2	1.68	5.48	29.53	80	327	45.08	4	147	94.67	1	67	3	2	1	1	5	1	0	1	1	21	1	8	2	0	0	0	1	0
4.93	2.48	1.15	2.85	11.66	21.91	80	355	61.57	4	124.67	72	0	67	3	2	2	2	5	2	0	0	1	21	1	7	2	1	1	0	0	0
5.29	3.02	1.76	1.13	6.37	24.39	86	298	31.24	2	123.33	71.33	0	68	3	1	1	2	5	2	0	1	1	21	1	8	2	1	0	0	1	0
5.43	3.48	1.24	1.56	11.57	28.28	107	482	62.21	4	152.33	75	1	72	3	1	1	2	5	4	0	1	1	21	1	8	2	1	0	1	1	1
6.04	3.84	1.71	1.08	5.48	24.16	80	295	26.21	2	122.67	87	0	74	3	1	1	2	5	2	0	0	1	21	1	7	2	0	0	0	1	0
5.04	3.21	1.35	1.05	5.52	28.9	104	462	30.75	2	150.33	78	1	74	3	1	1	2	1	1	0	0	1	21	1	7	2	0	0	1	1	1
6.1	2.83	2.92	0.78	4.29	20.89	82	316	10.75	1	128.33	77.67	0	76	3	1	1	2	1	2	0	0	1	21	1	7	2	0	0	0	0	0
3.83	2.2	1.22	0.9	4.76	23.93	70	268	18.23	1	118.67	79.67	0	30	1	2	1	3	3	1	0	0	2	21	1	8	2	0	0	0	0	0
3.69	1.77	1.53	0.86	4.67	22.85	79	415	15.93	1	120.67	85	0	37	1	1	1	3	1	2	1	1	2	21	1	8	2	0	0	0	0	0
5.3	2.73	0.98	3.49	5.24	26.89	70	467	59.51	4	147.67	84.33	1	37	1	1	1	1	4	4	0	0	2	21	1	8	2	0	1	1	1	0
5.36	2.68	2.01	1.47	5.91	21.45	70	234	31.5	3	131.67	73	0	44	1	2	1	2	5	2	0	0	2	21	1	8	2	0	0	0	0	0
4.31	2.39	1.45	1.04	5.96	23.47	80	354	26.55	2	145	81	1	46	2	2	1	2	5	2	0	1	2	21	1	8	2	0	0	0	0	0
5.81	3.43	1.66	1.59	5.01	21.09	79	270	29.15	2	113	78	0	48	2	2	2	3	5	2	0	0	2	21	1	7	2	0	0	0	0	0
4.07	2.24	1.38	1	5.37	22.64	81	274	22.36	2	134	65	0	49	2	2	1	2	5	2	0	0	2	21	1	8	2	0	0	0	0	0
5.15	3.07	1.42	1.46	5.73	22.51	83	274	32.21	3	140.33	87.67	1	49	2	2	1	2	5	1	0	0	2	21	1	8	2	0	0	0	0	0
4.46	2.07	1.58	1.79	4.88	24.65	76	312	36.34	3	115.33	71	0	49	2	2	1	3	1	2	0	1	2	21	1	7	2	0	0	0	1	0
4.8	2.51	1.87	0.92	5.15	23.7	80	321	20.44	1	126.33	80.67	0	59	2	1	1	3	5	3	0	0	2	21	1	7	2	0	0	0	0	0
5.9	3.89	1.54	1.03	5.05	25.26	80	238	24.14	2	150.67	78.67	1	63	3	2	2	2	5	1	0	0	2	21	1	7	2	0	0	0	1	0
7.08	4.3	1.91	1.92	7.88	25.77	86	395	52.15	4	164	95	1	63	3	1	2	3	4	4	0	1	2	21	1	8	2	1	1	0	1	0
5.76	3.29	1.97	1.11	6.06	28.07	95	305	34.05	3	126	79	0	65	3	2	1	2	1	3	0	0	2	21	1	7	2	0	0	0	1	1
6.54	4.35	1.4	1.73	6.05	24.75	92	368	40.96	3	153	87	1	70	3	1	1	2	5	2	0	0	2	21	1	8	2	0	1	0	1	1
3.98	1.49	0.51	4.35	9.15	26.43	95	397	79.05	4	133.33	63.67	0	70	3	1	1	3	5	2	0	0	2	21	1	8	2	1	1	0	1	1
3.89	1.94	1.66	0.64	5.71	23.73	93	321	14.3	1	160	76	1	75	3	1	1	3	5	1	0	0	2	21	1	7	2	0	0	0	0	1
3.74	2.16	1	1.27	5.05	28.12	87	359	32.77	3	120	82	0	30	1	1	1	2	1	2	1	0	3	21	1	7	2	0	0	0	1	0
4.92	2.91	1.35	1.46	4.79	25.77	83	363	32.26	3	132.33	83.67	0	30	1	1	1	3	2	4	0	1	3	21	1	7	2	0	0	0	1	0
6.48	4.36	1.65	1.04	4.97	21.62	60	191	20.53	1	112.33	73	0	31	1	2	1	3	5	3	0	1	3	21	1	8	2	0	1	0	0	0
3.35	1.17	1.6	1.28	5.87	23.03	85	244	30.48	2	126.67	72.67	0	31	1	1	1	3	2	2	0	0	3	21	1	7	2	0	0	0	0	0
3.81	1.88	1.7	0.51	4.9	20.99	72	279	4.68	1	127	74.33	0	31	1	2	1	3	2	2	0	1	3	21	1	7	2	0	0	0	0	0
4.72	3.05	1.25	0.93	4.58	26.41	84	306	19.97	1	139.67	96	1	31	1	1	1	1	3	1	1	1	3	21	1	7	2	0	0	0	1	0
5.56	3.89	1.17	1.1	4.75	27.31	90	323	26.23	2	120.33	71	0	31	1	1	2	3	4	4	0	0	3	21	1	7	2	0	0	0	1	1
4.08	2.4	1.13	1.21	6.26	28.1	80	358	37.42	3	141.67	87	1	31	1	2	1	1	4	1	0	0	3	21	1	7	2	0	0	0	1	0
4.1	2.33	1.38	0.85	5.22	23.39	85	360	18.64	1	122.33	80.33	0	31	1	1	1	3	3	4	0	1	3	21	1	8	2	0	0	0	0	0
4.69	2.6	1.54	1.21	4.13	24.24	90	337	22.2	2	117.67	74.33	0	32	1	1	2	1	1	3	1	0	3	21	1	7	2	0	0	0	1	1
6.51	4.5	0.91	2.42	4.63	26.47	75	344	45.61	4	131.33	74.33	0	32	1	1	1	3	3	3	0	1	3	21	1	8	2	0	1	0	1	0
3.44	1.6	1.48	0.8	5.13	19.39	70	251	13.94	1	118.67	78	0	34	1	2	1	1	5	2	0	0	3	21	1	8	2	0	0	0	0	0
4.5	2.23	2.11	0.36	5.36	24.44	85	318	-0.88	1	137.33	74.33	0	34	1	1	1	3	1	4	0	0	3	21	1	8	2	0	0	0	1	0
5.57	2.82	1.9	1.88	5.18	20.28	75	325	32.1	3	131	79	0	34	1	1	1	3	1	4	0	0	3	21	1	8	2	0	0	0	0	0
5.42	2.98	1.79	1.44	5.58	22.37	70	380	31.11	2	130.67	83.33	0	35	1	1	1	3	4	2	0	0	3	21	1	7	2	0	0	0	0	0
4.69	2.42	1.59	1.49	4.86	19.59	68	310	25.21	2	124.33	80.67	0	36	1	2	2	3	5	1	0	0	3	21	1	7	2	0	0	0	0	0
7.01	4.47	2	1.18	5.63	23.39	70	352	28.08	2	115.67	72	0	36	1	1	1	3	1	3	0	1	3	21	1	7	2	0	1	0	0	0
4.52	2.72	1.2	1.33	5.17	27.74	70	570	34.26	3	143.67	101.67	1	36	1	1	1	3	4	1	0	0	3	21	1	8	2	0	0	1	1	0
6.67	4.36	1.42	1.96	4.85	26.04	80	636	40.59	3	182.67	119.33	1	36	1	2	1	2	1	2	0	0	3	21	1	8	2	0	1	1	1	0
6.79	4.43	1.64	1.58	6.05	29.43	86.09	233	46.04	4	114	71	0	37	1	2	1	3	2	4	0	0	3	21	1	8	2	0	1	0	1	1
4.48	2.1	1.04	2.95	4.85	22.92	70	328	45.1	4	135.33	92	1	37	1	1	2	3	1	1	0	1	3	21	1	7	2	0	1	0	0	0
4.21	2.42	1.46	0.72	5.01	21.01	74	328	12.39	1	117.67	77.67	0	37	1	1	1	2	4	3	0	1	3	21	1	8	2	0	0	0	0	0
4.46	2.21	0.72	6.61	5.02	24.45	78	373	68.68	4	128	82.67	0	37	1	1	1	1	4	4	0	0	3	21	1	8	2	0	1	0	1	0
5.13	3.46	1.2	1.03	4.95	26.4	83	393	24.71	2	126.67	76.67	0	38	1	2	1	3	4	4	0	0	3	21	1	7	2	0	0	0	1	0
4.29	1.8	0.78	3.76	4.61	27.73	97	592	59.88	4	150	98.67	1	38	1	1	1	1	4	3	0	1	3	21	1	7	2	0	1	1	1	1
4.3	1.73	2.13	0.97	5.2	20.7	70	181	19.15	1	139	72.33	0	39	1	2	1	3	1	3	0	0	3	21	1	7	2	0	0	0	0	0
7.19	3.62	1.13	5.78	5.02	31.08	80	424	83.13	4	135	80.67	0	39	1	1	1	3	4	3	0	1	3	21	1	8	2	0	1	1	1	0
5.7	3.5	0.99	5.26	5.56	24.82	91.3	510	66.58	4	116.33	82.67	0	39	1	1	1	1	4	4	1	1	3	21	1	7	2	0	1	1	1	1
4	1.26	2.16	1.28	4.62	19.9	65	146	21.57	2	137.67	70	0	40	1	2	2	1	3	2	0	0	3	21	1	8	2	0	0	0	0	0
4.82	2.39	1.93	1.09	5.2	34.72	97	312	36.17	3	133	79.67	0	40	1	2	1	3	1	4	0	1	3	21	1	8	2	0	0	0	1	1
5.36	2.81	2.07	1.05	4.84	19.59	70	328	18.27	1	110.33	60.33	0	40	1	1	2	3	2	3	1	1	3	21	1	8	2	0	0	0	0	0
8.75	6	2.3	0.98	4.29	21.22	72	405	15.77	1	120	72.67	0	41	1	1	1	3	3	2	0	0	3	21	1	8	2	0	1	0	0	0
5	2.76	1.58	1.45	4.79	26.06	82	398	32.44	3	126	76.67	0	42	1	1	1	1	5	4	1	1	3	21	1	8	2	0	0	0	1	0
4.46	2.52	1.39	1.21	5.48	23.41	85	299	28.06	2	118.33	71	0	43	1	1	1	3	1	3	1	1	3	21	1	7	2	0	0	0	0	0
4.03	2.02	1.64	0.81	4.61	27.88	77	431	17.41	1	97.67	55.33	0	43	1	1	1	3	2	2	0	0	3	21	1	8	2	0	0	1	1	0
2.8	1.4	0.77	1.38	4.95	28.08	90	433	34.49	3	120	72.67	0	43	1	1	1	3	1	2	0	0	3	21	1	8	2	0	1	1	1	1
4.26	2.07	1.08	2.45	5.62	24.61	81	322	47.48	4	128	76	0	44	1	1	1	1	2	3	0	1	3	21	1	8	2	0	1	0	1	0
4.22	1.81	1.91	1.11	4.22	22.72	75	324	19.34	1	92.67	44	0	44	1	1	1	3	3	2	0	1	3	21	1	8	2	0	0	0	0	0
5.33	1.76	1.23	7.74	6.6	25.95	70	396	84.09	4	144	97	1	44	1	1	1	3	1	3	1	1	3	21	1	7	2	0	1	0	1	0
4.71	2.26	2.11	0.75	4.05	22.04	86	525	9.21	1	111	71.67	0	44	1	1	1	3	2	4	1	1	3	21	1	8	2	0	0	1	0	0
4.48	2.29	1.88	0.69	4.72	24.34	79	249	11.87	1	126.33	78.67	0	45	2	2	1	2	1	1	0	1	3	21	1	7	2	0	0	0	1	0
4.68	2.87	0.9	2	5.35	29.54	85	302	49.54	4	115	69	1	45	2	1	1	3	2	4	1	1	3	21	1	7	2	0	1	0	1	0
4.14	1.75	1.89	1.09	5.42	23.95	78	319	25.94	2	128	74.67	0	45	2	1	1	2	1	1	0	1	3	21	1	8	2	0	0	0	0	0
4.58	2.62	1.36	1.31	5	24	86	322	28.47	2	130.67	84.33	0	45	2	2	1	3	4	3	0	1	3	21	1	7	2	0	0	0	1	1
5.91	3.89	0.94	2.38	5.15	28.24	75	386	51.2	4	121.67	71.33	0	45	2	1	1	3	1	4	1	0	3	21	1	8	2	0	1	0	1	0
4.43	2.37	1.47	1.3	4.65	29.38	80	410	32.5	3	129.67	87	0	45	2	2	1	2	5	4	0	0	3	21	1	7	2	0	0	0	1	0
4.07	1.88	1.16	2.26	5.19	22.93	80	363	40.56	3	115.67	70.33	0	46	2	1	1	3	4	3	0	1	3	21	1	8	2	0	0	0	0	0
5.13	3.48	1.15	1.09	5.29	27.78	80	437	29.41	2	124	68	0	46	2	1	1	3	2	3	0	1	3	21	1	7	2	0	0	1	1	0
3.2	0.72	2.17	0.69	5.22	27.89	84	257	16.41	1	129	82	0	47	2	2	1	2	1	2	0	0	3	21	1	7	2	0	0	0	1	0
5.47	3.19	1.39	1.95	5.11	24.78	70	261	39.79	3	111	69.33	0	47	2	2	1	2	3	2	0	0	3	21	1	8	2	0	0	0	1	0
6.47	4.08	1.74	1.44	5.4	22.89	80	301	31.08	2	144.67	87.67	1	47	2	1	1	3	1	2	0	1	3	21	1	8	2	0	1	0	0	0
4.94	3.2	1.15	1.3	5.34	24.22	88	304	30.14	2	135.33	78.33	0	47	2	1	1	2	1	2	1	1	3	21	1	8	2	0	0	0	1	0
4.2	2.33	1.43	0.96	4.74	26.04	80	312	21.41	2	125	71.67	0	47	2	2	1	2	1	2	0	0	3	21	1	8	2	0	0	0	1	0
5.63	2.94	2.37	0.7	5.44	21.56	76	390	13.88	1	160.67	84	1	47	2	1	1	1	3	1	1	1	3	21	1	8	2	0	0	0	0	0
5.35	1.2	0.96	7.51	6.04	25.85	90	504	80.69	4	126.33	88.67	0	47	2	1	1	3	1	2	1	1	3	21	1	8	2	0	1	1	1	1
6	3.82	1.32	1.9	5.55	25.02	71	321	41.6	3	149.67	87	1	48	2	2	1	3	4	4	0	0	3	21	1	7	2	0	0	0	1	0
5.09	2.79	1.54	1.63	5.73	20.32	60	327.29	31.32	2	134	80	1	48	2	1	1	3	1	1	1	1	3	21	1	8	2	0	1	0	0	0
6.03	1.07	0.36	1.63	5.85	30.05	91	409	46.93	4	162.33	111.67	1	48	2	1	2	2	5	2	1	1	3	21	1	8	2	0	1	0	1	1
5.54	3.26	1.11	2.58	5.47	21.87	80	417	42.73	3	117	71.33	0	48	2	1	1	2	4	4	0	1	3	21	1	8	2	0	1	0	0	0
4.64	1.94	2.41	0.64	5.03	21.8	78	161	10.38	1	132.33	79.33	0	49	2	1	1	2	1	1	1	0	3	21	1	7	2	0	0	0	0	0
5.82	3.4	2.01	0.9	4.92	18.35	80	232	14.58	1	106.33	69.33	0	49	2	1	1	3	2	4	0	1	3	21	1	7	2	0	0	0	0	0
5.22	3.13	1.45	1.4	5.32	20.41	78	371	26.84	2	136.33	86.67	0	49	2	1	1	3	1	2	0	1	3	21	1	8	2	0	0	0	0	0
4.44	2.8	1.29	0.76	4.79	25.96	90	408	15.55	1	119	73.67	0	49	2	1	1	3	1	2	1	0	3	21	1	7	2	0	0	0	1	1
4.94	3.03	1.37	1.19	6.2	33.05	98	434	43.14	3	166.67	95	1	49	2	1	1	3	2	2	0	1	3	21	1	7	2	0	0	1	1	1
7.85	5.62	1.7	1.17	5.14	25.08	92	456	27.61	2	147	92.67	1	49	2	1	1	2	1	1	0	1	3	21	1	7	2	0	1	1	1	1
5.02	3.29	1.26	1.03	8.43	25.85	84	245	37.95	3	122.67	69.33	0	50	2	2	1	3	4	1	0	1	3	21	1	7	2	1	0	0	1	0
5.7	3.23	1.84	1.39	4.54	22.69	79	351	26.07	2	135.67	88	0	50	2	2	1	2	3	2	0	0	3	21	1	7	2	0	0	0	0	0
5.24	3.07	1.67	1.1	5.77	23.34	82	415	26.95	2	148	84.67	1	50	2	1	1	3	1	2	0	1	3	21	1	8	2	0	0	0	0	0
5.53	3.31	1.67	1.22	5.27	24.82	87	444	28.98	2	129	85	0	50	2	1	1	3	1	2	0	1	3	21	1	7	2	0	0	1	1	0
7.55	4.62	1.84	2.4	5.68	23.44	70	506	44.99	4	137.33	98.33	1	50	2	1	1	3	5	2	0	1	3	21	1	8	2	0	1	1	0	0
5.92	3.38	1.54	2.21	5.32	28.48	80	335	50.45	4	133	85	0	51	2	2	1	2	1	2	0	0	3	21	1	8	2	0	0	0	1	0
5.24	2.97	1.39	1.93	5.66	18.26	70	511	31	2	177.33	108.33	1	51	2	1	1	3	5	2	1	1	3	21	1	8	2	0	0	1	0	0
5.24	2.92	1.99	0.72	4.99	24.62	82	331	14.42	1	105.67	67.33	0	52	2	1	1	1	3	2	0	1	3	21	1	7	2	0	0	0	1	0
4.34	2.55	1.3	1.07	5.02	25.12	90	352	24.82	2	142.67	94.33	1	52	2	1	1	2	3	2	0	1	3	21	1	8	2	0	0	0	1	1
4.78	3.17	1.15	1.02	5.17	24.02	88	343	23.29	2	134.67	76	0	53	2	1	1	3	4	3	0	1	3	21	1	8	2	0	0	0	1	0
5.22	2.77	1.98	1.03	5.16	21.68	85	495	21.19	2	159.67	100.33	1	53	2	1	1	3	3	4	0	0	3	21	1	7	2	0	0	1	0	0
5.02	2.84	1.73	1	6.27	23.03	80	242	26.31	2	175.33	111	1	54	2	2	1	3	5	2	0	1	3	21	1	8	2	0	0	0	0	0
3.88	2.31	0.83	1.63	6.18	23.65	70	293	38.24	3	143.33	90.67	1	54	2	1	1	3	3	3	0	0	3	21	1	8	2	0	1	0	0	0
4.85	3.12	1.33	0.88	5.82	30.12	96	330	28.32	2	117.33	76.33	0	54	2	1	1	1	4	2	1	1	3	21	1	8	2	0	0	0	1	1
5.05	2.45	0.93	5.71	5.83	25.19	92	386	70.84	4	112	76.33	0	54	2	1	1	3	5	2	0	1	3	21	1	7	2	0	1	0	1	1
6.01	3.46	1.5	2.32	5.06	24.84	80	462	43.96	3	151	85.67	1	54	2	1	1	3	3	2	0	0	3	21	1	8	2	0	1	1	1	0
4.43	2.66	1.44	0.72	5.17	27.33	87	295	16.98	1	134	81.67	0	55	2	1	1	2	1	2	1	0	3	21	1	7	2	0	0	0	1	0
4.98	3.11	1.51	0.79	5.33	29.9	80	332	22.26	2	140.67	88	1	55	2	1	1	3	1	1	1	1	3	21	1	7	2	0	0	0	1	0
3.4	1.84	0.89	1.48	4.53	30.67	102	396	37.1	3	132.67	86	0	55	2	1	1	3	4	2	1	1	3	21	1	8	2	0	1	0	1	1
6.27	3.61	1.51	2.53	20.57	27.33	96	422	89.07	4	121	83	0	55	2	1	1	3	4	4	1	1	3	21	1	7	2	1	1	1	1	1
3.57	1.43	1.17	2.13	4.39	22.04	78	551	33.99	3	159.67	97.33	1	55	2	1	1	1	2	2	0	0	3	21	1	8	2	0	0	1	0	0
4.29	2.39	1.56	0.74	5.21	23.4	85	285	15.36	1	142.33	85	1	56	2	2	1	3	5	4	0	1	3	21	1	8	2	0	0	0	0	1
4.56	2.14	2.12	0.65	5.63	23.83	90	228	14.4	1	120.67	65.67	0	58	2	2	1	3	1	1	0	1	3	21	1	8	2	0	0	0	0	1
6.28	3.77	1.52	2.18	5.4	25.39	70	397	45.01	4	154	98	1	58	2	1	1	3	5	1	0	1	3	21	1	7	2	0	1	0	1	0
4.33	2.44	1.43	1.02	5.16	22.59	81	600	21.86	2	139	82.33	1	58	2	1	1	3	5	3	1	1	3	21	1	7	2	0	0	1	0	0
4.27	2.46	1.5	0.68	5.55	24.56	80	158	15.6	1	166.33	95.67	1	62	3	2	1	2	1	2	0	1	3	21	1	8	2	0	0	0	1	0
5.37	3.36	1.36	1.44	5.18	23.44	84	315	30.85	2	143.67	87.67	1	62	3	1	1	3	5	4	0	1	3	21	1	8	2	0	0	0	0	0
5.33	2.89	1.2	2.72	6.14	26.4	78	201	56.03	4	123.67	70	0	63	3	2	1	1	1	1	0	0	3	21	1	8	2	0	1	0	1	0
5.95	3.22	1.48	2.76	6.09	24.77	96	307	52.73	4	140.67	80.33	1	63	3	2	1	3	5	3	0	0	3	21	1	8	2	0	1	0	1	1
6.35	4.08	1.1	2.58	12.8	28.36	75	263	79.52	4	142.67	86.67	1	65	3	1	1	3	5	4	0	0	3	21	1	8	2	1	1	0	1	0
5.47	3.21	1.81	0.98	5.56	26.31	89	293	26.37	2	169.33	75	1	65	3	1	1	1	1	4	0	1	3	21	1	8	2	0	0	0	1	0
5.05	2.58	1.67	1.76	6.48	21.62	78	243	37.64	3	155	63.33	1	66	3	2	1	1	5	2	0	0	3	21	1	8	2	0	0	0	0	0
6.02	3.59	1.56	1.92	5.81	25.2	89	266	43.31	3	136.33	74.67	0	67	3	2	1	1	1	1	0	1	3	21	1	7	2	0	0	0	1	1
4.05	2.25	1.2	1.33	5.87	32	107	394	43.58	3	151.67	80.33	1	68	3	2	1	2	1	1	0	0	3	21	1	7	2	0	0	0	1	1
5.41	3.13	1.57	1.56	17.87	23.31	92	277	61.41	4	162.67	83	1	71	3	2	1	2	1	1	0	0	3	21	1	7	2	1	0	0	0	1
4.43	2.21	1.33	1.96	6.11	23.45	90	293	41.97	3	176.33	94	1	73	3	1	1	3	5	1	0	0	3	21	1	7	2	0	0	0	0	1
5.38	3.01	1.95	0.92	4.56	24.74	80	266	18.33	1	181	92.33	1	74	3	2	2	1	1	1	0	0	3	21	1	8	2	0	0	0	1	0
5.03	2.52	0.96	3.41	6.04	26.64	88	407	62.12	4	167.67	77	1	74	3	2	1	3	1	2	0	1	3	21	1	7	2	0	1	0	1	1
4.21	2.08	1.61	1.14	5.41	21.36	73	390	24.05	2	155.33	76	1	76	3	2	1	1	1	1	0	0	3	21	1	7	2	0	0	0	0	0
2.62	1.07	1.05	1.09	11.04	22.03	82	288	39.53	3	111.67	80.33	0	42	1	2	1	2	5	1	0	0	1	22	1	8	2	1	0	0	0	0
5.54	3.42	1.36	1.68	6.82	30.22	92	308	52.75	4	125	83	0	46	2	2	1	3	3	1	0	0	1	22	1	8	2	0	0	0	1	1
3.31	1.78	0.77	1.67	4.7	25	92	203	34.18	3	108.33	62.33	0	49	2	2	1	1	1	3	0	0	1	22	1	8	2	0	1	0	1	1
5.33	2.45	1.63	2.76	6.83	31.47	96	351	70.6	4	143	83.67	1	49	2	2	1	2	1	2	0	0	1	22	1	8	2	0	1	0	1	1
3.43	0.33	1.43	3.67	4.78	28.88	104	715	62.71	4	155.67	86.33	1	54	2	1	1	2	1	1	0	1	1	22	1	8	2	0	1	1	1	1
5.59	2.86	2.42	0.69	5.29	23.59	77	245	14.19	1	134.33	74.33	0	55	2	2	1	3	5	1	0	1	1	22	1	7	2	0	0	0	0	0
4.98	2.51	1.11	2.99	9.05	28.04	88	336	73.04	4	133.67	83.33	0	56	2	2	1	2	1	1	0	0	1	22	1	8	2	1	1	0	1	1
4.88	2.25	1.81	1.8	5.22	30.96	80	407	47.9	4	117	83.33	0	56	2	2	1	1	5	3	0	0	1	22	1	8	2	0	0	0	1	0
6.4	4.1	1.6	1.54	7.81	27.39	89	329	49.14	4	113	81.33	0	57	2	2	1	2	5	2	0	1	1	22	1	8	2	1	1	0	1	1
6.52	4.65	1.07	1.77	5.44	23.73	87	418	37.29	3	122	68	0	61	3	1	1	3	5	4	1	0	1	22	1	7	2	0	1	0	0	0
5.24	1.87	2.8	1.26	4.98	22.81	85	542	26.08	2	147.33	80.33	1	62	3	1	1	3	5	2	0	0	1	22	1	8	2	0	0	1	0	0
4.74	1.88	2.49	0.81	5.33	26.78	86	297	20.61	1	128.33	93	1	63	3	1	1	2	1	2	0	1	1	22	1	8	2	0	0	0	1	0
3.16	0.75	2.06	0.78	7.25	25.34	90	402	26.34	2	142.33	78	1	66	3	1	1	1	5	3	1	1	1	22	1	8	2	1	0	0	1	1
3.76	2.07	1.24	0.99	5.45	24.26	96	421	24.08	2	137.33	83.67	1	67	3	2	1	2	5	2	0	0	1	22	1	8	2	0	0	1	1	1
5.81	3.75	1.38	1.5	5.76	26.9	89	320	39.36	3	136	88	0	69	3	1	1	1	5	2	1	1	1	22	1	8	2	0	0	0	1	0
5.39	2.36	1.01	4.44	6.63	31.19	98	410	83.87	4	157.67	83.67	1	71	3	2	2	2	5	1	0	1	1	22	1	7	2	0	1	0	1	1
5.39	3.21	1.31	1.91	5.23	24.16	95	342	38.86	3	187	102	1	72	3	1	1	2	1	1	0	0	1	22	1	7	2	0	0	0	1	1
4.44	2.05	1.25	2.51	4.96	23.57	92	356	43.1	3	120	70.33	1	73	3	1	1	3	5	3	0	1	1	22	1	8	2	0	1	0	0	1
3.49	1.16	2.01	0.71	5.57	29.23	91	356	19.93	1	135.33	71.33	0	77	3	2	1	2	5	2	0	0	1	22	1	8	2	0	0	0	1	1
4.93	1.66	2.58	1.52	4.94	21.44	82	389	28.36	2	124.33	84.67	0	33	1	1	1	1	4	4	0	1	2	22	1	8	2	0	0	0	0	0
6.61	2.82	1.54	1.36	4.64	19.58	72	325	22.5	2	129.67	89	0	38	1	2	1	1	5	4	0	1	2	22	1	8	2	0	1	0	0	0
5.62	3.5	1.51	1.35	5.12	22.27	66	324	27.62	2	128	69	0	44	1	2	1	2	5	3	0	1	2	22	1	8	2	0	0	0	0	0
5.1	2.54	0.91	3.63	15.81	28.07	80	228	94.22	4	137.33	100.33	1	46	2	1	1	2	5	1	0	1	2	22	1	7	2	1	1	0	1	0
5.6	3.15	1.89	1.23	4.94	20.45	60	219	22.72	2	115.33	73	0	47	2	2	1	3	5	2	0	0	2	22	1	7	2	0	0	0	0	0
4	1.79	1.88	0.73	4.91	28.04	84	234	16.36	1	117	67.33	0	47	2	2	1	2	1	1	0	0	2	22	1	7	2	0	0	0	1	0
4.79	2.37	1.97	0.99	5.16	22.85	67	235	21.43	2	162.67	91.67	1	51	2	2	1	1	5	2	0	1	2	22	1	7	2	0	0	0	0	0
5.72	3.39	1.83	1.09	5.16	23.5	79	321	24.3	2	117	74	0	56	2	2	1	2	5	4	0	0	2	22	1	7	2	0	0	0	0	0
6.16	4.07	1.44	1.43	5.53	25.54	82	339	35.11	3	129.33	86.67	1	62	3	1	1	3	5	2	1	1	2	22	1	7	2	0	0	0	1	0
6.58	4.06	1.59	2.05	5.42	25.72	85	363	44.1	3	147.33	88.33	1	63	3	2	1	3	5	3	0	0	2	22	1	7	2	0	1	0	1	1
5.54	3.1	2.08	0.79	7.27	21	85	334	22.15	2	139.67	85.33	0	68	3	1	1	2	1	1	0	0	2	22	1	7	2	1	0	0	0	0
4.81	2.5	1.24	2.36	5.82	27.4	92	378	52.79	4	156	73	1	71	3	2	2	2	5	1	0	0	2	22	1	7	2	0	1	0	1	1
4.74	2.94	1.05	1.66	8.8	36	116	441	71.58	4	134.33	78.33	1	73	3	1	1	3	5	4	0	1	2	22	1	8	2	1	0	1	1	1
5.33	2.91	1.95	1.04	4.91	22.1	80	348	20.72	2	129	77.67	0	30	1	1	1	1	4	1	0	1	3	22	1	7	2	0	0	0	0	0
5.49	3.17	1.03	2.84	4.87	31.22	84	375	60.37	4	126.67	78.67	0	30	1	1	1	3	3	2	1	0	3	22	1	8	2	0	1	0	1	0
6.51	3.69	1.19	3.59	5.18	26.89	88	392	59.96	4	135	96.33	1	30	1	1	1	1	3	2	0	1	3	22	1	8	2	0	1	0	1	0
4.67	2.45	0.87	2.98	4.7	26.74	91	412	52.05	4	110.67	69.33	0	30	1	1	1	3	4	4	0	1	3	22	1	7	2	0	1	0	1	1
4.13	2.07	0.94	2.46	4.92	26.59	70	568	47.87	4	128	76.67	0	30	1	1	1	3	1	2	1	1	3	22	1	8	2	0	1	1	1	0
4.66	2.29	1.67	1.55	4.88	23.7	90	343	31.53	3	149	94.67	1	31	1	1	1	1	4	3	1	1	3	22	1	8	2	0	0	0	0	1
5.49	3.35	1.44	1.53	4.7	20.2	78	260	25.85	2	111.33	75.33	0	32	1	2	1	3	4	2	0	0	3	22	1	7	2	0	0	0	0	0
4.22	2.44	1.38	0.88	5.26	28.06	70	301	23.55	2	116.67	65.33	0	32	1	2	1	1	4	2	0	0	3	22	1	8	2	0	0	0	1	0
5.24	3.25	1.54	0.98	5.05	22.11	80	367	20.03	1	128.33	64.33	0	32	1	1	1	1	3	4	1	1	3	22	1	8	2	0	0	0	0	0
5.65	4.07	0.81	1.69	4.99	28.34	92	455	40.78	3	135	82.33	0	32	1	1	1	3	2	3	0	1	3	22	1	7	2	0	1	1	1	1
5.86	1.92	0.55	1.63	4.86	31.75	101	457	43.7	3	144.67	79.67	1	32	1	1	1	3	4	4	1	1	3	22	1	7	2	0	1	1	1	1
4.66	1.77	0.87	4.44	5.15	29.54	92	470	71.97	4	137.67	103.33	1	32	1	1	1	3	5	3	1	1	3	22	1	8	2	0	1	1	1	1
3.37	1.3	1.73	0.75	4.56	19.31	71	223	10.36	1	101.33	65.67	0	33	1	2	1	3	2	4	0	0	3	22	1	8	2	0	0	0	0	0
4.38	2.59	1.46	0.72	4.32	24.31	85	306	10.74	1	116.67	73	0	33	1	1	1	3	2	4	0	1	3	22	1	8	2	0	0	0	1	0
4.23	2.18	1.32	1.6	5.33	20.55	75	293	29.8	2	150.33	94.33	1	34	1	1	1	3	3	2	1	1	3	22	1	8	2	0	0	0	0	0
5.11	2.79	1.57	1.65	5.13	23.42	82	301	33.79	3	106.67	61.67	0	35	1	2	1	1	4	2	0	1	3	22	1	7	2	0	0	0	0	0
5.07	2.86	1.17	2.28	4.89	27.58	80	472	47.39	4	126.33	80	0	36	1	1	1	3	2	4	0	0	3	22	1	8	2	0	0	1	1	0
6.27	3.5	1.94	1.83	4.7	30.3	91	311	44.2	3	130	85.33	0	37	1	2	1	3	3	2	0	0	3	22	1	8	2	0	1	0	1	1
5.48	2.62	2.56	0.66	5.14	22.14	84	365	11.7	1	121	74	0	37	1	1	1	1	4	4	1	1	3	22	1	8	2	0	0	0	0	0
3.62	1.67	1.62	0.72	5.22	25.97	82	244	16.38	1	110.67	75.33	0	38	1	2	1	3	4	2	0	0	3	22	1	8	2	0	0	0	1	0
4.7	3.02	1.15	1.17	5.38	23.63	70	308	27.09	2	113	61.67	0	38	1	1	1	3	2	3	0	0	3	22	1	8	2	0	0	0	0	0
5.41	3.7	1.07	1.4	4.41	25.16	96	368	28.36	2	111.67	71	0	39	1	1	1	3	4	4	1	1	3	22	1	8	2	0	0	0	1	1
3.97	1.6	2.12	0.54	4.76	20.69	73	172	5.19	1	112	70.33	0	40	1	2	2	3	4	2	0	0	3	22	1	7	2	0	0	0	0	0
4	1.88	1.93	0.41	5.48	18.37	69	254	2.14	1	114.33	73.33	0	41	1	2	1	3	3	1	0	1	3	22	1	7	2	0	0	0	0	0
4	2.33	0.81	1.89	5.09	28.25	90	254	44.37	3	140	83	1	42	1	2	1	1	5	3	0	0	3	22	1	7	2	0	1	0	1	1
4.44	2.21	1.94	0.63	5.14	24.44	74	191	11.78	1	117.67	70.33	0	43	1	2	1	2	3	4	0	1	3	22	1	8	2	0	0	0	1	0
5.33	2.66	1.82	1.87	5.08	22.35	75	193	34.82	3	112	73	0	43	1	2	1	3	5	3	0	1	3	22	1	7	2	0	0	0	0	0
5	3.06	1.27	1.47	10.27	25.39	82	225	51.32	4	119.33	70.33	0	43	1	1	1	1	2	1	1	1	3	22	1	8	2	1	0	0	1	0
3.61	2.01	1.21	0.85	5.08	24.11	70	255	18.56	1	125.67	80	0	43	1	2	1	3	3	1	0	1	3	22	1	7	2	0	0	0	1	0
6.78	3.08	2.35	2.96	5.08	22.9	80	285	46.2	4	128.33	81	0	43	1	2	1	1	2	1	0	0	3	22	1	7	2	0	1	0	0	0
4.54	1.23	0.7	7.35	4.76	26.67	90	321	76.32	4	122.33	80.67	0	43	1	1	1	3	3	2	0	0	3	22	1	7	2	0	1	0	1	1
5.24	3.2	1.55	1.07	5.37	22.03	70	388	23.25	2	138.33	87	0	43	1	1	1	1	1	2	1	1	3	22	1	7	2	0	0	0	0	0
4.29	1.92	1.63	1.63	5.49	22.38	78	402	33.53	3	122.67	83	0	43	1	1	1	1	5	2	1	1	3	22	1	7	2	0	0	0	0	0
3.68	1.78	1.5	0.88	5.22	23.89	80	233	19.86	1	122.67	80	0	44	1	2	1	3	1	2	0	1	3	22	1	8	2	0	0	0	0	0
4.08	2.2	0.94	2.06	11.77	27.14	96	318	67.72	4	141.67	88	1	44	1	1	1	3	4	1	0	0	3	22	1	7	2	1	1	0	1	1
5.07	2.9	1.49	1.5	4.78	20.08	73	335	25.64	2	156.33	113.33	1	44	1	1	1	2	4	3	1	1	3	22	1	8	2	0	0	0	0	0
5.05	2.71	1.91	0.94	4.94	24.98	88	395	21.04	2	131.33	88.67	0	44	1	1	1	2	1	1	0	1	3	22	1	8	2	0	0	0	1	0
3.97	1.49	2.15	0.72	5.41	23.41	72	233	15.61	1	109.33	78.33	0	45	2	2	1	3	3	1	0	0	3	22	1	8	2	0	0	0	0	0
4.98	2.71	1.85	0.92	4.94	21.53	70	256	17.67	1	126.33	76	0	45	2	2	1	2	1	1	0	1	3	22	1	7	2	0	0	0	0	0
4.38	2.08	1.45	1.86	4.92	23.49	89.5	263	35.72	3	141.67	91.33	1	45	2	2	1	3	3	1	0	0	3	22	1	8	2	0	0	0	0	1
5.2	3.46	1.12	1.36	4.76	29.84	80	308	35.05	3	121	77.67	0	45	2	1	1	3	1	2	0	0	3	22	1	8	2	0	0	0	1	0
5.24	3.16	1.38	1.55	4.95	30.83	100	323	41.45	3	111	71.67	0	45	2	2	1	3	2	4	0	1	3	22	1	7	2	0	0	0	1	1
4.97	2.79	1.41	1.7	4.91	28.52	104	373	40.75	3	128.67	59	0	45	2	2	1	2	3	2	0	0	3	22	1	8	2	0	0	0	1	1
4.07	2.19	1.6	0.62	5.77	25.91	91	375	15.07	1	109.33	64.67	0	45	2	1	1	2	1	1	0	0	3	22	1	8	2	0	0	0	1	1
4.26	2.49	1.19	1.28	5.09	27.43	88	472	32.39	3	125	86	0	45	2	1	1	1	4	2	0	1	3	22	1	8	2	0	0	1	1	0
5.77	2.89	1.09	3.93	6.59	30.83	96	575	78.96	4	133.67	82	0	45	2	1	1	3	3	3	0	1	3	22	1	8	2	0	1	1	1	1
4.01	2.07	1.36	1.28	5.18	22.01	72	271	26.38	2	107	76	0	46	2	2	1	3	4	3	0	1	3	22	1	7	2	0	0	0	0	0
4.92	3	1.35	1.25	4.86	26.62	70	296	29.58	2	163	111.67	1	46	2	1	1	3	1	1	0	1	3	22	1	7	2	0	0	0	1	0
6.35	4.03	1.24	2.38	5.38	23.17	70	334	43.02	3	137.33	74.33	0	46	2	1	1	3	5	3	0	0	3	22	1	8	2	0	1	0	0	0
4.36	2.05	1.79	1.14	4.38	19.23	70	404	17.59	1	132	85.33	1	46	2	1	1	3	1	2	0	0	3	22	1	7	2	0	0	0	0	0
6.31	3.71	1	4.93	5.35	23.05	79	439	59.45	4	126.33	74	0	46	2	1	1	3	4	2	1	1	3	22	1	7	2	0	1	1	0	0
4.37	1.67	2.45	0.54	4.94	19.08	70	449	5.5	1	106.67	56.67	0	46	2	1	2	1	4	4	1	1	3	22	1	7	2	0	0	1	0	0
4.39	2.55	1.5	0.74	5.05	25.57	80	223	15.98	1	111.33	70	0	47	2	2	1	3	3	2	0	0	3	22	1	8	2	0	0	0	1	0
8.48	4.75	2.24	3.27	5.28	22.05	80	319	47.53	4	186.67	97.67	1	47	2	2	1	3	4	4	0	1	3	22	1	8	2	0	1	0	0	0
5.09	2.79	1.54	1.63	5.73	23.56	75	328	36.31	3	134	84	0	47	2	2	1	3	4	4	0	0	3	22	1	8	2	0	0	0	0	0
4.32	2.49	1.3	1.17	4.8	28.07	76	394	28.98	2	154	92.67	1	47	2	2	1	3	4	3	0	0	3	22	1	7	2	0	0	0	1	0
5.33	2.37	2.59	0.81	4.78	25.64	82	245	16.94	1	142	94	1	48	2	2	1	2	4	2	0	0	3	22	1	8	2	0	0	0	1	0
5.14	2.74	1.75	1.44	5.56	27.69	95	291	38.41	3	118.67	66	0	48	2	2	1	2	1	1	0	0	3	22	1	8	2	0	0	0	1	1
5.47	3.36	1.52	1.3	4.51	29.17	80	300	31.37	2	101.67	58.67	0	48	2	2	2	2	5	4	0	1	3	22	1	7	2	0	0	0	1	0
3.82	1.74	1.68	0.87	4.78	25.18	83	343	18.43	1	131.67	79	0	48	2	2	1	3	2	4	0	1	3	22	1	7.5	2	0	0	0	1	0
4.68	2.63	1.6	0.98	4.31	26.63	97.5	369	19.91	1	128.33	85.67	0	48	2	1	1	1	5	1	0	1	3	22	1	8	2	0	0	0	1	1
4.34	2.1	1.26	2.16	6.46	23.43	70	431	45.51	4	152.33	88.33	1	48	2	1	1	1	1	1	1	1	3	22	1	8	2	0	0	1	0	0
5.58	2.99	2.35	0.53	5.38	23.87	81	240	8.47	1	135	84.67	1	49	2	2	1	2	1	2	0	0	3	22	1	8	2	0	0	0	0	0
4.23	2.56	1.03	1.41	7.27	24.68	70	351	40.33	3	146.67	96	1	49	2	2	1	2	1	1	0	0	3	22	1	7	2	1	0	0	1	0
6.01	3.45	1.41	2.53	5.49	24.62	80	362	47.71	4	112.67	78.33	0	49	2	1	1	2	2	2	1	1	3	22	1	8	2	0	1	0	1	0
5.34	3.03	1.8	1.12	5.71	23.53	91	427	27.35	2	132.67	78.33	0	49	2	1	1	2	3	2	0	1	3	22	1	7	2	0	0	1	0	1
5.43	2.07	0.82	5.9	5.54	30.44	102	505	85.04	4	144	93.67	1	49	2	1	1	2	3	1	0	1	3	22	1	7	2	0	1	1	1	1
4.89	2.43	2.12	0.75	5.25	26.73	80	108	18.11	1	146.33	81.67	1	50	2	2	1	2	1	1	0	0	3	22	1	7	2	0	0	0	1	0
4.72	2.39	1.96	0.82	4.49	26.53	78	166	16.19	1	145	93	1	50	2	2	1	3	4	2	0	0	3	22	1	7	2	0	0	0	1	0
5.93	4.08	1.49	0.79	4.58	20.65	80	317	12.24	1	113.33	75.33	0	50	2	1	1	2	1	1	1	1	3	22	1	7	2	0	0	0	0	0
4.47	2.53	1.3	1.41	7.07	19.69	82	320	31.63	3	124	69.33	0	50	2	2	1	2	1	2	0	0	3	22	1	8.5	2	1	0	0	0	0
5.54	3.59	1.34	1.34	4.86	23.55	87.4	256	27.8	2	134.33	73.33	0	51	2	2	1	3	4	2	0	1	3	22	1	8	2	0	0	0	0	1
5.3	2.53	2.09	1.49	4.93	20.62	72	259	26.83	2	112	66.33	0	51	2	2	1	2	5	2	0	0	3	22	1	8	2	0	0	0	0	0
5.34	2.44	2.48	0.92	5.68	23.12	78	264	22.2	2	117.67	75.67	0	51	2	2	1	1	1	2	0	1	3	22	1	8	2	0	0	0	0	0
5.07	2.75	1.72	1.32	5.12	24.11	72	221	29.36	2	121	80	0	52	2	2	1	2	5	3	0	0	3	22	1	7	2	0	0	0	1	0
3.82	1.34	2.18	0.65	5.21	27.12	80	296	14.28	1	136.67	82	0	52	2	2	2	2	5	1	0	1	3	22	1	8	2	0	0	0	1	0
4.65	2.79	1.16	1.53	5.48	28.38	78	364	40.67	3	119	74.33	0	52	2	1	1	3	5	2	0	1	3	22	1	7	2	0	0	0	1	0
5.24	2.63	2.03	1.28	6.18	16.8	60	320	23.1	2	119.33	79.33	0	53	2	2	1	3	4	2	0	0	3	22	1	7	2	0	0	0	0	0
5.41	3.08	1.51	1.8	5.13	27.31	90	324	41.78	3	155.67	100	1	53	2	1	1	1	4	1	1	1	3	22	1	7	2	0	0	0	1	1
6.9	3.84	2.27	1.74	5.44	22.51	83	341	34.99	3	126.67	67.67	0	53	2	2	1	1	5	2	0	1	3	22	1	7	2	0	1	0	0	0
4.8	2.68	1.54	1.27	5.24	20.51	94	317	24.66	2	102	64	0	54	2	1	1	3	4	1	1	0	3	22	1	7	2	0	0	0	0	1
4.35	2.28	1.76	0.69	5.84	26.87	80	257	18.82	1	146.33	87.67	1	55	2	2	1	3	5	1	0	1	3	22	1	7.5	2	0	0	0	1	0
5.17	3.2	1.14	1.82	4.89	22.52	65	360	33.62	3	109.67	62	0	55	2	1	1	3	1	1	0	0	3	22	1	7	2	0	0	0	0	0
5.98	3.68	1.54	1.68	7.85	24.97	83	296	47.1	4	121	83.67	0	56	2	1	1	1	3	2	1	1	3	22	1	8	2	1	0	0	1	0
6.13	3.93	1.51	1.51	6.38	24	80	486	37.73	3	148.33	97.67	1	57	2	2	1	1	1	1	0	0	3	22	1	8	2	0	0	1	1	0
6.37	4.23	1.34	1.75	7.04	29.82	93	332	54.22	4	184.33	88.67	1	60	3	2	1	2	1	1	0	0	3	22	1	8	2	1	1	0	1	1
4.56	2.68	1.4	1.06	5.52	29.67	90	364	31.85	3	144	73	1	60	3	2	1	1	1	1	0	0	3	22	1	8	2	0	0	0	1	1
5.82	3.87	1.2	1.64	4.95	21.23	79	237	29.74	2	117	70.67	0	64	3	1	1	3	1	1	0	0	3	22	1	8	2	0	0	0	0	0
4.28	2.55	1.24	1.08	5.11	22.03	94	251	22.36	2	165.67	102	1	66	3	1	1	3	1	2	1	0	3	22	1	8	2	0	0	0	0	1
6.07	3.55	1.51	2.22	6.62	22.67	87	237	45.21	4	164	76	1	70	3	2	1	1	1	1	0	0	3	22	1	8	2	0	0	0	0	1
5.74	3.21	1.98	1.22	5.34	23.2	82.4	398	27.4	2	147.67	87.33	1	72	3	1	1	2	1	1	1	1	3	22	1	7	2	0	0	0	0	0
4.35	2.31	1.54	1.1	5.91	30.7	89	295	36.19	3	139.33	64	1	73	3	2	1	1	1	1	0	0	3	22	1	8	2	0	0	0	1	1
5.18	2.6	2.07	1.13	5.92	18.72	65	325	22.6	2	165.67	85	1	73	3	1	1	3	1	1	0	0	3	22	1	8	2	0	0	0	0	0
5.67	3.65	1.49	1.17	7.98	28.76	111	420	44.31	3	120.67	60	1	79	3	1	1	2	1	1	0	0	3	22	1	7	2	1	0	1	1	1
5.41	3.49	1.21	1.56	5.26	23.03	85	339	32.51	3	120.67	82	0	30	1	1	1	3	5	2	0	0	1	23	1	7	2	0	0	0	0	0
3.39	1.61	1.38	0.87	4.79	22.72	76	202	16.68	1	110.67	54.67	0	35	1	2	1	3	5	4	0	1	1	23	1	7	2	0	0	0	0	0
4.04	1.83	1.96	0.56	4.87	20.76	68	206	6.44	1	119.33	73	0	41	1	2	1	3	5	2	0	0	1	23	1	7	2	0	0	0	0	0
4.57	2.24	2.01	0.7	5.03	21.53	60	153	12.18	1	136.33	77.33	0	47	2	2	1	2	4	3	0	0	1	23	1	8	2	0	0	0	0	0
3.26	1.1	1.87	0.63	12.58	22.27	83	164	30.66	2	138	79.33	1	48	2	1	1	1	1	2	0	1	1	23	1	8	2	1	0	0	0	0
4.2	2.18	1.5	1.15	11.46	23.33	70	264	43.99	3	142	84.67	1	48	2	2	2	2	5	2	0	0	1	23	1	8	2	1	0	0	0	0
4.54	2.75	1.3	1.07	5.43	29.17	90	310	31.11	2	130	81	0	50	2	2	1	3	1	1	0	0	1	23	1	8	2	0	0	0	1	1
5.09	2.79	1.54	1.63	5.73	24.5	70	328	37.76	3	126.67	67.67	0	50	2	2	1	3	1	4	0	0	1	23	1	7	2	0	0	0	1	0
4.32	2.02	1.6	1.54	5.18	35.03	104	263	48.46	4	140.67	97.33	1	52	2	2	2	2	1	1	0	1	1	23	1	7	2	0	0	0	1	1
5.07	2.49	1.84	1.63	4.9	26.53	80	323	36.74	3	134	78.33	0	52	2	2	1	2	1	2	0	1	1	23	1	8	2	0	0	0	1	0
4.84	1.99	1.81	2.28	11.34	23.18	89	358	59.33	4	128.33	77.33	0	55	2	1	1	2	5	1	1	1	1	23	1	7	2	1	0	0	0	0
7.43	3.1	0.85	1.63	11	23.92	70	373	52.46	4	155.33	100.67	1	55	2	1	2	3	5	1	0	1	1	23	1	7	2	1	1	0	0	0
3.99	2.01	1.54	0.96	4.84	24.69	87	271	20.81	2	157.33	79	1	61	3	2	1	1	1	2	0	1	1	23	1	8	2	0	0	0	1	1
6.13	3.47	2.21	1	8.33	31.41	80	307	44.81	3	177.33	87.67	1	61	3	2	2	2	1	1	0	0	1	23	1	8	2	1	0	0	1	0
6.12	3.76	1.81	1.2	5.28	21.87	78	362	25.22	2	150	80.67	1	64	3	1	1	2	5	3	0	1	1	23	1	7	2	0	0	0	0	0
6.54	3.88	1.71	2.09	5.83	25.34	84	322	45.79	4	139.67	79.67	0	67	3	2	1	2	5	2	0	0	1	23	1	7	2	0	1	0	1	0
5.22	3.01	1.77	0.96	5.09	27.63	70	236	24.68	2	137.33	75	0	69	3	1	1	3	5	4	0	1	1	23	1	7	2	0	0	0	1	0
4.72	2.92	1.41	0.86	4.67	24.96	70	394	17.4	1	149	91.33	1	69	3	1	1	2	1	1	0	0	1	23	1	7	2	0	0	0	1	0
4.14	2.06	1.28	1.76	5.95	29.17	88	185	48.29	4	117	59	0	71	3	2	1	3	1	2	0	0	1	23	1	8	2	0	0	0	1	1
4.53	2.53	1.42	1.27	5.21	19.38	75	396	23.19	2	106.33	74.67	0	75	3	1	1	1	1	1	1	1	1	23	1	8	2	0	0	0	0	0
6.59	3.2	1.02	6.69	5.37	26.63	86	360	76.92	4	116.67	71.67	0	39	1	1	1	1	1	3	1	1	2	23	1	7	2	0	1	0	1	0
3.63	1.38	2	0.56	5.48	19.15	78	211	8.2	1	148	75.67	1	43	1	2	1	1	4	4	0	0	2	23	1	8	2	0	0	0	0	0
5.42	3.31	1.34	1.69	5.4	23.46	82	210	35.61	3	114.33	71.67	0	48	2	2	1	3	5	3	0	1	2	23	1	7	2	0	0	0	0	0
5.05	2.73	0.84	3.25	9.78	30.04	90	218	83.09	4	142.67	88	1	48	2	2	2	3	4	2	0	0	2	23	1	8	2	1	1	0	1	1
5.67	3.35	1.79	1.17	5.33	23.94	70	335	27.22	2	133	82.67	0	50	2	1	1	1	5	4	0	0	2	23	1	7	2	0	0	0	0	0
6.14	3.73	1.76	1.43	5.04	27.48	90	257	35.23	3	132	80.33	0	54	2	2	2	3	5	3	0	0	2	23	1	7	2	0	0	0	1	1
5.74	3.38	1.39	2.13	11.4	26.33	93	279	65.74	4	133	92.33	1	54	2	1	1	2	5	2	0	1	2	23	1	7	2	1	0	0	1	1
3.53	1.62	1.26	1.44	6.42	23.91	82	267	36.6	3	142	76.67	1	58	2	2	2	3	5	3	0	0	2	23	1	8	2	0	0	0	0	0
4.74	2.66	1.6	1.06	5.17	27.55	90	333	27.77	2	124.67	69	0	59	2	1	1	1	4	3	1	0	2	23	1	7	2	1	0	0	1	1
5.17	2.24	1.02	4.21	6.94	26.36	76	353	70.69	4	146.33	74	1	64	3	2	2	3	5	2	0	0	2	23	1	8	2	0	1	0	1	0
4.83	2.55	2	0.61	4.87	19.56	68	257	7.74	1	128.33	68.33	0	73	3	2	1	2	1	2	0	0	2	23	1	8	2	0	0	0	0	0
4.44	2.59	1.13	1.59	5.35	27.89	101	329	40.38	3	182.33	91	1	77	3	2	2	2	1	1	0	1	2	23	1	7	2	0	0	0	1	1
5.11	2.62	2.02	1.04	5.31	23.05	83	273	23.41	2	171.67	83.33	1	78	3	2	2	1	5	2	0	0	2	23	1	8	2	0	0	0	0	0
3.94	1.81	1.88	0.55	4.85	19.65	67	226	5.66	1	131.33	77	0	30	1	2	1	2	3	3	0	0	3	23	1	8	2	0	0	0	0	0
3.93	2.36	1.02	1.2	4.86	22.3	83	251	23.87	2	111.33	73.67	0	31	1	2	1	3	2	4	0	1	3	23	1	7	2	0	0	0	0	0
4.24	2.49	1.35	0.89	4.75	24.34	84	318	18.22	1	112.33	75.67	0	31	1	2	1	1	2	4	0	1	3	23	1	8	2	0	0	0	1	0
2.81	1.25	1.29	0.59	4.86	25.43	79	308	9.16	1	95.33	63.33	0	32	1	2	1	3	4	2	0	1	3	23	1	7	2	0	0	0	1	0
4.08	2.19	1.29	1.33	4.07	31.37	98	344	31.23	2	129.67	69.33	0	32	1	1	1	3	2	4	0	1	3	23	1	7	2	0	0	0	1	1
3.91	2.17	1.19	1.22	4.48	20.34	68	346	20.45	1	109.33	74.33	0	32	1	2	1	3	2	4	0	1	3	23	1	7	2	0	0	0	0	0
5.66	3.63	1.21	1.8	4.67	25.99	94	375	37.32	3	115.67	77	0	32	1	1	1	1	4	3	1	1	3	23	1	8	2	0	0	0	1	1
4.51	2.26	1.78	1.04	5.11	23.59	69	381	23.05	2	126.67	83	0	32	1	1	1	3	1	4	1	1	3	23	1	8	2	0	0	0	0	0
3.37	1.71	1.41	0.54	5.01	20.05	60	192	6.06	1	148	80	1	33	1	2	1	1	4	1	0	1	3	23	1	7	2	0	0	0	0	0
5.39	2.4	2.62	0.81	5.12	20.61	71	282	15.03	1	94.67	60.67	0	33	1	2	1	3	5	3	0	0	3	23	1	7	2	0	0	0	0	0
4.3	2.21	1.71	0.83	4.96	22.11	70	335	15.96	1	122	76.33	0	33	1	1	1	3	1	3	1	1	3	23	1	7	2	0	0	0	0	0
5.41	2.25	2.9	0.57	5.33	23.23	70	228	9.71	1	124.33	71	0	34	1	2	1	1	2	2	0	0	3	23	1	8	2	0	0	0	0	0
3.89	2.17	0.7	2.25	5.22	28.43	85	758	50.33	4	148.33	98.67	1	34	1	1	2	3	5	4	0	1	3	23	1	7	2	0	1	1	1	0
4.35	2.23	1.62	1.09	5.07	21.42	74	213	21.77	2	105.33	57	0	36	1	2	1	1	4	1	0	1	3	23	1	8	2	0	0	0	0	0
4.03	2.01	1.71	0.68	5.31	19.29	65	233	11.4	1	117	70.33	0	36	1	2	1	3	5	4	0	1	3	23	1	8	2	0	0	0	0	0
3.4	1.95	1.08	0.81	5.28	26.97	73	262	20.5	1	114.33	69.33	0	36	1	2	1	2	3	1	0	0	3	23	1	8	2	0	0	0	1	0
4.31	2.16	1.21	2.06	4.66	27.69	92	298	43.43	3	130	72	0	36	1	1	1	3	4	4	1	0	3	23	1	7	2	0	0	0	1	1
4.22	2.11	1.76	0.77	4.84	19.28	80	335	12	1	124	81.33	0	36	1	1	1	3	2	2	0	0	3	23	1	8	2	0	0	0	0	0
6.91	3.82	2.75	0.75	5.09	21	70	249	13.58	1	113	71.67	0	37	1	2	1	3	1	2	0	1	3	23	1	8	2	0	1	0	0	0
5.2	2.84	1.46	1.98	4.88	22.17	77	260	34.92	3	110.67	67.33	0	37	1	2	1	3	4	4	0	1	3	23	1	7	2	0	0	0	0	0
5.25	3.16	1.03	2.33	5.09	27.73	94	487	49.36	4	124	77.67	0	37	1	1	1	3	4	4	0	0	3	23	1	8	2	0	1	1	1	1
4.78	2.93	1.03	1.8	5.82	31.2	90	327	51.67	4	149	92	1	39	1	1	1	3	1	1	1	1	3	23	1	8	2	0	0	0	1	1
5.14	3.13	1.12	1.96	5.86	23.23	83	495	40.6	3	110.67	68.67	0	39	1	1	1	3	1	1	0	0	3	23	1	8	2	0	0	1	0	0
4.78	2.54	1.37	1.92	5.33	29.71	94	378	48.5	4	113	76.33	1	40	1	1	1	1	1	2	0	1	3	23	1	7	2	0	0	0	1	1
3.95	1.61	1.82	1.15	4.7	22.19	79	262	22.06	2	114.67	65.67	0	41	1	2	1	1	5	2	0	1	3	23	1	8	2	0	0	0	0	0
6.38	1.81	0.68	1.63	5.03	22.94	78	269	32.36	3	129	85	0	41	1	2	1	1	4	1	0	0	3	23	1	8	2	0	1	0	0	0
4.64	2.98	1.17	1.07	4.97	27.11	88	400	26.51	2	166.33	115	1	41	1	1	1	3	1	1	0	1	3	23	1	8	2	0	0	0	1	0
5.05	2.88	0.78	4.78	4.98	32.35	90.01	518	80.12	4	144.33	96.33	1	41	1	1	2	3	4	4	0	0	3	23	1	7	2	0	1	1	1	1
4.18	1.62	2.17	0.85	5.57	17.71	70	139	15.26	1	122	77	0	42	1	2	1	3	1	3	0	0	3	23	1	8	2	0	0	0	0	0
4.32	2.67	0.9	1.64	4.78	23.23	80	306	31.73	3	132	82	0	42	1	1	1	3	2	3	0	0	3	23	1	7	2	0	1	0	0	0
6.76	4.07	0.79	5.42	14.55	26.86	91	314	98.7	4	129	82.33	0	42	1	1	1	3	1	2	1	1	3	23	1	8	2	1	1	0	1	1
4.72	2.37	1.82	1.16	4.9	23.91	80	263	24.97	2	131	79.33	0	43	1	1	1	3	2	4	0	1	3	23	1	7	2	0	0	0	0	0
5.01	2.97	1.64	0.88	5.36	22.94	80	271	19.68	1	126	75.33	0	43	1	1	1	3	3	2	0	0	3	23	1	8	2	0	0	0	0	0
5.55	3.1	1.85	1.31	5.88	21.9	62	327	29.53	2	144	86.33	1	43	1	2	1	3	2	2	0	1	3	23	1	8	2	0	0	0	0	0
3.82	1.78	1.73	0.69	5.14	22.52	86	207	12.9	1	107	63	0	44	1	2	2	3	3	1	0	1	3	23	1	7	2	0	0	0	0	1
5.44	3.08	1.59	1.7	5	18.22	82	285	26.36	2	106.33	72.67	0	44	1	1	2	1	1	2	1	1	3	23	1	7	2	0	0	0	0	0
4.36	1.92	2.08	0.8	4.59	21.38	75	310	12.99	1	113	70.33	0	44	1	1	1	3	2	1	0	1	3	23	1	7	2	0	0	0	0	0
5.56	3.08	0.93	3.4	7.15	28.96	92	550	72.33	4	122	91	1	44	1	1	2	3	1	4	1	1	3	23	1	7	2	1	1	1	1	1
7.98	1.42	0.65	1.63	6.24	26.52	80	332	43.13	3	151.67	85.33	1	45	2	1	1	2	1	1	0	1	3	23	1	8	2	0	1	0	1	0
4.31	2.16	1.8	0.78	4.86	22.31	74	186	14.27	1	115.67	76	0	46	2	2	2	2	4	2	0	1	3	23	1	7	2	0	0	0	0	0
5.08	2.09	1.79	2.65	4.83	23.89	75	338	44.35	3	126	86.33	0	46	2	1	1	2	3	2	1	1	3	23	1	8	2	0	1	0	0	0
5.73	3.86	1.11	1.68	5.83	29.34	102	424	46.61	4	139	88	0	46	2	1	1	3	1	2	1	1	3	23	1	7	2	0	0	1	1	1
6	3.64	1.59	1.7	5.18	23.34	87	273	34.6	3	126	75.67	0	47	2	2	1	2	1	2	0	1	3	23	1	8	2	0	0	0	0	1
5.41	2.67	1.23	3.32	5.87	18.96	80	385	43.17	3	173.33	93.67	1	47	2	1	1	3	1	1	0	0	3	23	1	7	2	0	1	0	0	0
4.03	2.04	1.04	2.1	5.53	28.16	96	404	49.53	4	124	79.33	0	47	2	1	1	3	5	2	1	1	3	23	1	7	2	0	0	0	1	1
4.87	2.42	0.74	4.54	5.18	23.95	65	510	59.03	4	149.33	89.67	1	47	2	1	1	3	4	3	0	0	3	23	1	8	2	0	1	1	0	0
5.04	2.41	2.17	1.02	4.71	25.88	70	176	22.68	2	125.33	82	0	48	2	2	1	2	1	4	0	1	3	23	1	7	2	0	0	0	1	0
6.48	4.17	1.32	2.18	5.06	23.27	78	235	39.73	3	151	95	1	48	2	2	1	2	1	2	0	0	3	23	1	7	2	0	1	0	0	0
4.36	2.14	1.88	0.74	5.05	22.21	70	273	13.88	1	143	75.33	1	48	2	2	2	2	1	1	0	0	3	23	1	7	2	0	0	0	0	0
3.58	1.59	1.44	1.2	5.52	24.45	88	250	29.28	2	139.67	66.33	0	49	2	2	1	2	4	2	0	0	3	23	1	7	2	0	0	0	1	1
5.02	1.89	0.77	5.47	5	25.15	85	349	65.78	4	124.33	74	0	49	2	1	1	2	1	1	0	0	3	23	1	8	2	0	1	0	1	0
5.21	2.52	1.34	2.97	5.08	25.97	84.5	411	52.48	4	178.33	81	1	49	2	2	1	3	1	1	0	0	3	23	1	8	2	0	1	0	1	0
4.91	3.2	1.24	1.04	4.95	27.03	80	443	25.56	2	113	67.67	0	49	2	1	1	1	4	3	0	0	3	23	1	7	2	0	0	1	1	0
6.59	3.79	2.33	1.04	5.74	26.8	70	328	29.31	2	155	91.33	1	50	2	1	1	3	3	2	0	1	3	23	1	8	2	0	1	0	1	0
5.55	3.2	1.17	2.59	5.49	28.28	96	362	55.47	4	142.33	86	1	50	2	1	1	3	2	4	0	1	3	23	1	8	2	0	1	0	1	1
3.97	2.36	1.24	0.81	5.27	30.29	80	268	22.96	2	166.67	92.67	1	51	2	1	1	3	3	2	1	1	3	23	1	7	2	0	0	0	1	0
5.1	2.93	1.56	1.34	4.91	26.36	83	278	31.39	2	123.67	64.67	0	51	2	2	1	3	4	4	0	0	3	23	1	8	2	0	0	0	1	0
5.08	2.88	1.43	1.7	6.7	25.97	86	292	45.18	4	121.33	73	0	51	2	2	1	3	1	3	0	1	3	23	1	7	2	0	0	0	1	1
5.3	2.66	1.39	2.74	5.13	25.83	70	469	50.37	4	149.67	97.33	1	51	2	1	1	3	2	4	0	1	3	23	1	8	2	0	1	1	1	0
5.07	1.96	1.34	3.9	8.37	29.92	93	456	83.55	4	135.67	84.67	0	52	2	1	1	2	1	2	1	1	3	23	1	7	2	1	1	1	1	1
5.04	2.77	1.39	1.94	5.69	23.48	70	250	40.11	3	123	75	0	53	2	2	1	1	4	3	0	0	3	23	1	8	2	0	0	0	0	0
4.74	2.56	1.75	0.94	4.75	25.26	78	261	20.29	1	150	92.67	1	53	2	2	1	3	4	2	0	0	3	23	1	7	2	0	0	0	1	0
4.2	1.66	1.05	3.27	5.11	26.21	80	305	55.64	4	169.67	103	1	54	2	1	1	2	3	2	0	1	3	23	1	7	2	0	1	0	1	0
4.14	2.53	1.29	0.71	5.3	22.66	82	347	14.32	1	121	71.67	0	54	2	2	1	1	4	2	0	0	3	23	1	7	2	0	0	0	0	0
4.91	2.23	2.38	0.66	5.28	24.35	86	228	13.52	1	162.33	85.67	1	56	2	2	1	1	4	4	0	0	3	23	1	8	2	0	0	0	1	1
4.04	1.18	2.4	1.01	5.56	21.23	99	370	21.92	2	177	104.33	1	56	2	1	1	1	3	2	0	0	3	23	1	8	2	0	0	0	0	1
5.61	3.63	1.1	1.93	5.82	28.63	80	411	49.41	4	123.33	82.33	0	56	2	1	1	1	1	2	0	1	3	23	1	7	2	0	0	0	1	0
5.68	3.17	1.3	2.66	7.92	24.9	60	443	58.63	4	162.33	121.33	1	56	2	1	1	3	5	3	1	1	3	23	1	8	2	1	1	1	1	0
5.92	3.66	1.96	0.65	6.55	22.03	89	160	16.64	1	149	93	1	57	2	2	1	3	5	3	0	1	3	23	1	7	2	0	0	0	0	1
6.04	3.83	1.57	1.41	10.84	24.5	88	317	49.83	4	153	73	1	57	2	1	1	1	1	2	0	0	3	23	1	8	2	1	0	0	1	0
5.53	3.71	1.53	0.64	8.45	25.71	88	266	25.57	2	156	85.33	1	59	2	1	1	2	1	3	0	1	3	23	1	8	2	1	0	0	1	0
5.57	3.41	1.53	1.38	5.23	24.23	80	384	31.1	2	136.67	85.33	0	59	2	1	1	3	1	3	1	1	3	23	1	8	2	0	0	0	1	0
5.74	3.55	1.04	2.52	6.55	27.03	92	330	57.05	4	139	78.67	0	62	3	2	1	1	1	1	0	0	3	23	1	7	2	1	1	0	1	1
4.95	2.87	1.76	0.7	5.65	23.11	81	186	15.76	1	137	83	0	64	3	2	1	2	5	3	0	1	3	23	1	7	2	0	0	0	0	0
6.57	3.42	2.83	0.71	5.75	23.87	83	214	17.03	1	141	71.33	1	64	3	2	1	1	1	1	0	0	3	23	1	8	2	0	1	0	0	0
4.65	1.85	2.44	0.8	5.28	21.84	74	269	16.33	1	130.67	61	0	65	3	2	2	1	1	1	0	1	3	23	1	7	2	0	0	0	0	0
7.12	4.83	1.42	1.91	6.94	23.19	70	223	43.86	3	118	71.33	0	66	3	2	1	3	1	1	0	0	3	23	1	7	2	0	1	0	0	0
5.28	3.22	1.22	1.85	5.74	30.99	80	504	51.74	4	130.67	88.67	1	68	3	1	2	3	5	1	0	1	3	23	1	7	2	0	0	1	1	0
4.54	2.14	1.61	1.74	5.21	30.9	96	523	46.7	4	183.67	114.67	1	72	3	1	1	2	3	4	1	0	3	23	1	7	2	0	0	1	1	1
4.74	2.45	1.35	2.06	9.37	25.21	84	315	57.15	4	154.67	100.67	1	74	3	2	1	3	5	1	0	0	3	23	1	7	2	1	0	0	1	0
5.09	2.79	1.54	1.63	5.73	23.81	90	328	36.69	3	176.67	68.67	1	76	3	2	2	2	5	2	0	0	3	23	1	7	2	0	0	0	0	1
4.03	1.2	2.63	0.43	5.62	19.36	78	175	3.66	1	131.67	82	0	78	3	1	1	1	1	1	1	1	3	23	1	8	2	0	0	0	0	0
5.02	3.02	1.53	1.03	6.18	18.84	80	344	21.81	2	190	84.67	1	78	3	1	1	2	5	1	0	0	3	23	1	8	2	0	0	0	0	0
4.71	2.12	2.32	0.59	5.09	18.79	67	235	7.64	1	145	83.67	1	36	1	2	1	3	1	4	0	0	1	24	1	8	2	0	0	0	0	0
4.32	2.53	1.14	1.42	5.15	24.93	75	415	32.32	3	110	66.67	0	31	1	1	1	1	5	2	0	1	1	24	1	8	2	0	0	0	1	0
3.91	2.41	1	1.1	4.99	24.65	85	324	24.89	2	152.33	103.33	1	46	2	1	1	2	3	2	0	0	1	24	1	8	2	0	0	0	1	0
4.41	2.22	1.89	0.67	5.2	20.92	75	302	11.61	1	128.33	69.67	0	49	2	2	1	2	5	1	0	0	1	24	1	7	2	0	0	0	0	0
6.52	4.37	1.54	1.35	5.18	28.31	90	225	35.44	3	153.33	88.67	1	53	2	2	2	3	1	1	0	1	1	24	1	7	2	0	1	0	1	1
6.81	3.91	2.45	0.98	5.93	24.65	83	293	26.29	2	144.67	75.67	1	54	2	2	1	3	5	1	0	0	1	24	1	7	2	0	1	0	1	0
4.24	2.55	1.33	0.8	5.39	25.71	89	305	19.75	1	109.67	68.67	0	55	2	1	1	3	1	4	0	0	1	24	1	8	2	0	0	0	1	0
6.13	3.2	1.75	4.56	6.98	21.42	85	552	59.27	4	143.67	93.33	1	55	2	1	1	3	5	1	1	1	1	24	1	7	2	0	1	1	0	0
5.63	3.27	1.22	2.51	5.92	25.52	72	320	51.18	4	148.67	86.67	1	56	2	2	2	2	5	2	0	0	1	24	1	8	2	0	1	0	1	0
5.81	2.95	2.03	1.83	6.1	27.92	85	448	48.01	4	143.67	96.67	1	61	3	1	1	3	1	1	0	1	1	24	1	7	2	0	0	1	1	0
4.17	2.23	1.25	1.52	5.19	25.02	85	307	34.33	3	151.33	84.33	1	65	3	1	1	2	3	3	1	0	1	24	1	7	2	0	0	0	1	0
5.43	1.78	0.71	4.53	4.98	27.27	80	247	66.08	4	114	66	0	66	3	2	1	2	5	2	0	1	1	24	1	7	2	0	1	0	1	0
5.18	3.15	1.37	1.45	5.53	29.18	80	273	40.52	3	140.33	78	1	67	3	2	1	2	1	1	0	0	1	24	1	7	2	0	0	0	1	0
3.97	1.94	1.71	0.71	4.84	17.75	87	286	9.61	1	129	85	0	67	3	1	1	1	1	1	0	0	1	24	1	7	2	0	0	0	0	0
3.95	1.62	1.93	0.87	22.07	21.5	95	219	48.63	4	132.67	81.67	0	68	3	2	1	1	1	2	0	1	1	24	1	8	2	1	0	0	0	1
6.94	4.11	1.9	2.04	6.03	27.39	80	288	49.76	4	169.33	85.67	1	70	3	2	2	2	1	2	0	0	1	24	1	8	2	0	1	0	1	0
6.91	4.59	1.7	1.36	5.64	26.31	88	235	35.37	3	155.67	73	1	71	3	2	1	2	5	1	0	0	1	24	1	8	2	0	1	0	1	1
4.33	1.82	1.64	1.91	7.26	24.56	85	353	47.56	4	145	77.67	1	75	3	2	1	1	1	1	0	0	1	24	1	8	2	1	0	0	1	1
4.02	1.47	2.25	0.67	6	21.76	80	335	15.19	1	142.67	69.67	1	78	3	1	1	3	5	2	0	0	1	24	1	8	2	0	0	0	0	0
4.21	2.09	1.45	1.47	4.94	22.27	80	272	28.72	2	125	66	0	32	1	2	1	1	5	2	0	0	2	24	1	8	2	0	0	0	0	0
3.62	1.65	1.52	0.99	4.88	22.23	70	347	19.61	1	124.33	78.33	0	37	1	2	1	3	5	4	0	0	2	24	1	8	2	0	0	0	0	0
5.2	2.5	2.43	0.59	4.6	19.53	86	195	5.96	1	108.67	80	0	39	1	2	1	3	2	3	0	0	2	24	1	7	2	0	0	0	0	1
5.4	2.99	1.75	1.46	4.96	21.91	70	292	28.19	2	132.67	78.67	0	39	1	2	1	1	4	2	0	0	2	24	1	8	2	0	0	0	0	0
5.82	3.92	1.2	1.55	4.93	28.64	90	560	38.39	3	124	68.33	0	39	1	2	1	3	4	3	0	1	2	24	1	7	2	0	0	1	1	1
5.24	3.08	1.68	1.06	5.54	24.56	70	281	26.45	2	131	77.67	0	40	1	1	1	2	5	2	0	1	2	24	1	7	2	0	0	0	1	0
5.64	3.44	1.6	1.31	5.1	29.05	87	392	35.04	3	137.33	82.67	0	44	1	2	1	2	5	2	0	0	2	24	1	7	2	0	0	0	1	1
4.22	2.05	1.78	0.85	4.45	23.19	81	259	14.78	1	127	82	0	46	2	2	1	3	5	3	0	1	2	24	1	7	2	0	0	0	0	0
4.6	2.38	1.85	0.82	5.78	21.8	78	248	18.81	1	127	79	0	47	2	1	2	2	5	2	0	1	2	24	1	8	2	0	0	0	0	0
5.47	2.71	1.73	2.26	5.09	27.07	90	297	47.36	4	159.33	97.33	1	47	2	2	1	3	1	2	0	0	2	24	1	8	2	0	0	0	1	1
5.09	2.79	1.54	1.63	5.73	19.56	60	327.29	30.14	2	134	80	0	47	2	1	2	2	5	1	1	1	2	24	1	7	2	0	0	0	0	0
4.04	2.47	1.01	1.23	4.63	25.68	80	287	26.87	2	151.67	91.33	1	48	2	2	1	3	1	2	0	0	2	24	1	7	2	0	0	0	1	0
5.21	3	1.51	1.54	5.94	27.38	92	304	41.63	3	154.33	84.67	1	52	2	2	1	2	5	2	0	0	2	24	1	8	2	0	0	0	1	1
4.37	2.48	1.22	1.47	5.39	26.81	92	348	36.91	3	131	73	1	60	3	1	1	1	5	3	1	0	2	24	1	7	2	1	0	0	1	1
5.69	3.45	0.93	2.89	5.3	24.26	83	403	49.39	4	114.67	67.33	0	60	3	1	1	3	5	2	1	1	2	24	1	8	2	0	1	0	1	0
4.64	2.51	1.77	0.8	4.98	25.07	86	300	17.28	1	119	72	0	61	3	1	1	3	1	1	0	1	2	24	1	8	2	0	0	0	1	0
2.57	0.92	1.39	0.58	5.88	25.86	79	351	13.8	1	151.67	49.67	1	64	3	1	1	2	5	4	0	0	2	24	1	7	2	1	0	0	1	0
5.71	2.96	1.31	3.16	10.97	24.23	80	336	69.12	4	144.67	80.67	1	67	3	2	1	3	5	2	0	1	2	24	1	7	2	1	1	0	1	0
5.35	3.43	1.01	2	11.09	22.81	70	279	54.88	4	158.33	86.67	1	70	3	1	2	3	5	2	1	0	2	24	1	8	2	1	0	0	0	0
4.55	2.72	1.21	1.36	5.64	23.09	70	254	31.04	2	126	80.67	0	71	3	1	1	2	5	1	0	0	2	24	1	8	2	0	0	0	0	0
5.75	3.21	2	1.19	5.75	27.01	84	300	33.22	3	124.67	74.67	0	71	3	1	1	3	2	2	0	1	2	24	1	8	2	0	0	0	1	0
4.36	2.55	1.35	1.01	4.49	21.12	85	269	17.29	1	121.33	70.67	0	30	1	1	1	3	2	4	0	1	3	24	1	8	2	0	0	0	0	0
5.14	3.13	1.42	1.29	5.38	25.64	80	275	31.9	3	135.67	83.67	0	30	1	2	1	1	1	1	0	0	3	24	1	8	2	0	0	0	1	0
3.83	1.94	1.54	0.77	5.31	22.58	70	306	16.15	1	120.33	66	0	30	1	2	1	3	2	3	0	0	3	24	1	8	2	0	0	0	0	0
4.8	2.71	1.23	1.9	4.67	26.89	83	311	40.06	3	116	81.33	0	30	1	1	1	1	4	2	1	1	3	24	1	8	2	0	0	0	1	0
4.85	2.87	0.56	3.12	5.52	33.9	60	347	72.99	4	127.67	78	0	30	1	1	1	1	5	4	0	1	3	24	1	8	2	0	1	0	1	0
4.09	2.75	0.9	0.97	7.18	23.91	78	348	29.83	2	108.33	75.33	0	30	1	2	2	3	4	2	1	1	3	24	1	7	2	1	1	0	0	0
5.2	2.97	1.82	0.9	4.6	21.14	60	246	15.38	1	117	62.67	0	31	1	2	1	3	4	3	0	1	3	24	1	7	2	0	0	0	0	0
4.86	3.2	1.1	1.23	5.03	23.88	65	323	26.97	2	119.33	76.33	0	31	1	1	1	3	2	4	1	1	3	24	1	7	2	0	0	0	0	0
5.68	3.51	1.27	1.98	6.1	24.98	76	224	44.92	4	125.67	83	0	32	1	2	1	3	4	3	0	1	3	24	1	8	2	0	0	0	1	0
4.06	2.47	1.12	1.04	4.58	23.74	82	305	20.6	1	108.67	64.33	0	32	1	2	1	1	1	4	0	0	3	24	1	8	2	0	0	0	0	0
5.15	2.91	0.94	2.86	5.47	27.44	88	433	56.44	4	128.67	82	0	32	1	1	1	1	5	4	1	1	3	24	1	7	2	0	1	1	1	0
4.87	2.78	1.59	1.1	4.51	23.71	83	260	21.54	2	107	72.33	0	33	1	2	1	3	5	4	0	0	3	24	1	7	2	0	0	0	0	0
5.3	2.68	1.96	1.46	4.86	19.78	71	386	25.05	2	116.67	60.67	0	33	1	1	1	3	4	3	1	1	3	24	1	8	2	0	0	0	0	0
4.41	3.02	0.8	1.29	4.89	31.06	96	393	35.68	3	124.67	86.33	1	33	1	1	1	1	4	4	0	0	3	24	1	8	2	0	1	0	1	1
3.53	1.76	1.14	1.39	5.52	25.15	70	399	33.82	3	137.33	66.67	0	33	1	1	1	1	2	4	0	1	3	24	1	8	2	0	0	0	1	0
3.09	1.08	0.65	2.99	5.71	23.31	80	266	49.98	4	108.33	63.33	0	34	1	2	1	3	1	3	0	0	3	24	1	8	2	0	1	0	0	0
6.14	3.4	0.98	3.87	4.64	26.53	92	582	58.23	4	115.67	84.67	0	34	1	1	1	3	2	3	1	1	3	24	1	8	2	0	1	1	1	1
3.5	1.92	1.32	0.57	4.61	19.69	60	238	5.37	1	102.33	64	0	35	1	2	1	3	2	2	0	1	3	24	1	8	2	0	0	0	0	0
5.7	3.99	1.21	1.1	4.58	27.68	88	386	25.57	2	109.33	62	0	35	1	1	1	1	4	3	0	1	3	24	1	8	2	0	0	0	1	0
4.86	3.06	1.2	1.31	5.38	27.04	93	399	34.06	3	136	93.33	1	35	1	1	1	3	4	4	0	1	3	24	1	7	2	0	0	0	1	1
4.29	2.2	1.69	0.88	5.03	21.23	69	254	16.87	1	112	71.67	0	36	1	2	1	3	3	2	0	1	3	24	1	8	2	0	0	0	0	0
5.05	3.23	1.12	1.53	7.26	28.61	80	295	49.05	4	129.67	79.33	0	36	1	1	1	3	4	4	1	1	3	24	1	8	2	1	0	0	1	0
3.97	2.08	1.4	1.07	4.56	19.23	75	322	17.15	1	99.67	69	0	36	1	1	1	3	3	1	0	0	3	24	1	7	2	0	0	0	0	0
4.8	2.74	1.45	1.34	5.14	24.82	88	396	30.69	2	125	88	0	36	1	1	1	1	5	2	0	1	3	24	1	8	2	0	0	0	1	0
5.53	3.23	1.66	1.41	5.13	26.67	90	403	34.29	3	131	82	0	36	1	1	1	1	5	2	0	1	3	24	1	7	2	0	0	0	1	1
4.85	2.65	1.61	1.3	5.26	25.32	72	314	31.13	2	104	66	0	38	1	2	1	1	5	4	0	1	3	24	1	8	2	0	0	0	1	0
5.47	3.23	1.79	1	4.83	24.67	65	353	21.75	2	104.33	65.67	0	38	1	2	1	3	4	4	0	1	3	24	1	7	2	0	0	0	1	0
4.41	2.13	0.89	3.06	4.9	26.8	90	321	53.99	4	119.33	90.67	1	39	1	1	2	1	4	3	1	0	3	24	1	7	2	0	1	0	1	1
3.95	2.01	1.59	0.76	5.32	23.11	78	172	16.27	1	126.67	73	0	40	1	2	1	3	3	3	0	1	3	24	1	7	2	0	0	0	0	0
4.71	2.5	1.94	0.59	4.97	25.2	75	278	9.64	1	97	65.33	0	41	1	2	1	3	2	4	0	0	3	24	1	7	2	0	0	0	1	0
5.05	2.82	1.68	1.22	5.25	22.89	79	282	26.64	2	123	79.33	0	41	1	2	1	3	3	3	0	0	3	24	1	8	2	0	0	0	0	0
5.68	3.11	2.05	1.14	5.45	22.72	82	290	25.75	2	117.33	74.33	0	41	1	1	1	1	1	2	0	1	3	24	1	8	2	0	0	0	0	0
4.51	2.5	1.58	0.95	4.89	23.66	72	292	19.94	1	129.67	82	0	41	1	1	1	1	5	3	0	0	3	24	1	8	2	0	0	0	0	0
6.51	4.06	1.44	2.22	5.7	25.15	87	406	46.4	4	113.67	68.33	0	41	1	1	1	3	3	4	0	1	3	24	1	7	2	0	1	0	1	0
5.75	2.93	1.42	3.09	5.38	19.84	81	515	42.02	3	126	75.67	0	41	1	1	1	3	2	3	0	1	3	24	1	7	2	0	1	1	0	0
3.86	1.95	1.66	0.54	4.53	25.04	84	111	5.04	1	117.67	72.67	0	42	1	2	1	3	4	4	0	1	3	24	1	8	2	0	0	0	1	0
3.77	1.77	1.68	0.7	4.98	22.96	76	166	12.76	1	99.67	71.67	0	42	1	2	1	3	4	2	0	0	3	24	1	8	2	0	0	0	0	0
4.87	2.92	1.32	1.38	5.45	27.24	85	258	36.08	3	115.67	73.67	0	42	1	2	1	3	2	4	0	0	3	24	1	7	2	0	0	0	1	1
5.93	4.15	1.46	0.7	5.18	23.99	85	266	14.27	1	124	74	0	42	1	1	1	1	4	4	0	1	3	24	1	7	2	0	1	0	0	0
6.53	4.18	1.79	1.24	5.35	29.78	85	267	35.71	3	122	72.33	0	42	1	2	1	3	4	3	0	0	3	24	1	8	2	0	1	0	1	0
4.26	1.99	0.87	3.08	5.64	26.21	80	307	56.66	4	125.33	82.33	0	42	1	1	1	3	1	1	0	1	3	24	1	7	2	0	1	0	1	0
3.02	1.3	1.57	0.34	5.47	31.1	100	336	-2.26	1	129	74.33	0	42	1	2	1	3	3	2	0	0	3	24	1	7.5	2	0	0	0	1	1
4.94	2.25	2.34	0.78	4.93	21.28	70	262	13.91	1	107.67	67.67	0	43	1	2	1	3	2	4	0	0	3	24	1	7	2	0	0	0	0	0
3.81	2.16	1.15	1.1	5.47	22.51	74	296	24.79	2	100.67	65	0	43	1	2	1	3	4	3	0	0	3	24	1	7	2	0	0	0	0	0
5.99	3.13	2.36	1.11	4.89	24.74	83	380	24.7	2	127.33	83	0	43	1	1	1	3	2	3	1	1	3	24	1	7	2	0	0	0	1	0
4.78	2.26	1.22	2.87	5.32	23.88	85	448	48.54	4	130.33	67.67	0	43	1	1	1	3	2	4	0	0	3	24	1	8	2	0	1	1	0	0
5.14	3.46	1.34	0.75	5.03	26.06	97	480	16.54	1	130.33	88	0	43	1	1	1	3	5	2	0	0	3	24	1	7	2	0	0	1	1	1
5.7	3.5	0.99	5.26	5.56	24.82	75	510	66.58	4	116.33	82.67	0	43	1	1	1	3	1	2	0	1	3	24	1	8	2	0	1	1	1	0
4.86	2.8	1.71	0.76	4.73	22.75	70	214	13.34	1	129.67	84.33	0	44	1	2	1	1	4	2	0	0	3	24	1	7	2	0	0	0	0	0
4.65	2.18	1.62	1.88	5.24	21.4	70	254	34.12	3	104.67	67	0	44	1	2	1	3	5	1	0	0	3	24	1	7	2	0	0	0	0	0
6.61	4.6	1.59	0.92	4.9	23.91	84	249	19.43	1	152.33	89	1	45	2	1	1	3	1	3	1	1	3	24	1	7	2	0	1	0	0	0
5.99	3.36	1.68	2.08	5.68	23.03	83	250	40.91	3	146.67	83.67	1	45	2	2	1	2	1	1	0	0	3	24	1	8	2	0	0	0	0	0
4.79	2.1	2.13	1.23	4.99	26.12	74	274	29.29	2	117.33	69	0	45	2	2	2	1	4	4	0	1	3	24	1	8	2	0	0	0	1	0
5.09	2.79	1.54	1.63	5.73	22.32	60	327.29	34.4	3	134	80	0	45	2	1	1	1	2	2	0	0	3	24	1	7	2	0	1	0	0	0
4.11	2.35	1.22	1.18	4.58	18.56	68	340	18.45	1	115	77	0	45	2	2	1	1	5	4	0	0	3	24	1	8	2	0	0	0	0	0
7.88	3.34	1.28	1.63	5.21	31.63	93	343	45.74	4	138.67	93	1	45	2	1	1	3	4	2	1	1	3	24	1	8	2	0	1	0	1	1
7.64	5.08	1.83	1.61	4.89	26.82	80	353	36.75	3	174.33	116.33	1	45	2	1	1	1	3	3	0	1	3	24	1	8	2	0	1	0	1	0
5	2.68	1.9	0.92	5.87	28.74	92	245	28.55	2	141.33	84	1	46	2	2	1	2	4	2	0	0	3	24	1	7	2	0	0	0	1	1
4.36	2.46	1.52	0.83	5.2	22.79	82	296	17.53	1	119.67	76.33	0	46	2	1	1	3	3	3	0	0	3	24	1	8	2	0	0	0	0	0
4.51	2.37	1.79	0.78	4.68	27.24	91	298	16.39	1	123.33	83.67	0	46	2	2	1	1	4	1	0	0	3	24	1	8	2	0	0	0	1	1
5.94	3.36	1.94	1.41	6.42	28.77	60	379	43.44	3	135.33	81.33	0	46	2	1	1	3	4	3	0	1	3	24	1	7	2	0	0	0	1	0
5.37	2.71	1.41	2.75	5.52	27.4	80	409	55.54	4	135.67	88	0	46	2	1	1	1	4	1	0	1	3	24	1	8	2	1	1	0	1	0
3.9	1.41	2.19	0.67	5.07	24.84	80	249	13.16	1	119.33	81.33	0	47	2	2	1	3	3	2	0	0	3	24	1	7	2	0	0	0	1	0
4.03	2.24	1.25	1.19	5.25	23.5	84	254	26.77	2	112.33	73	0	47	2	2	2	1	4	2	0	1	3	24	1	7	2	0	0	0	0	0
4.21	1.7	2.06	1	5.73	20.2	80	269	21.26	2	132	82	0	47	2	1	1	1	4	2	0	0	3	24	1	8	2	0	0	0	0	0
4.68	1.93	2.54	0.47	5.99	16.05	70	280	5.49	1	149.67	79.67	1	47	2	1	1	2	2	2	0	0	3	24	1	8	2	0	0	0	0	0
5.39	3.49	1.25	1.44	5.74	23.3	76	283	33.06	3	126.67	85	0	47	2	2	1	3	4	2	0	1	3	24	1	7	2	0	0	0	0	0
5.09	2.79	1.54	1.63	5.73	28.41	70	328	43.78	3	134.67	79.33	0	47	2	1	1	3	1	3	1	1	3	24	1	7	2	0	0	0	1	0
4.33	2.08	1.72	1.16	5.92	25.24	82	346	31.14	2	113	75	0	47	2	1	1	2	1	2	0	1	3	24	1	7	2	0	0	0	1	0
5.23	2.86	1.36	2.22	4.67	32.24	80	359	53.05	4	118	65.33	0	47	2	2	1	2	4	1	0	1	3	24	1	7	2	0	0	0	1	0
4.41	2.33	1.77	0.69	5.19	25.11	88	360	14.63	1	106	69.33	0	47	2	2	1	2	3	2	0	1	3	24	1	7	2	0	0	0	1	1
5.98	4.15	1.41	0.93	5.18	24.22	88	311	21.29	2	128.67	81.67	1	48	2	1	2	2	1	2	1	1	3	24	1	8	2	0	1	0	1	0
3.9	1.38	2.24	0.61	5.1	23.69	70	390	10.47	1	112	72.33	0	48	2	2	1	3	1	2	0	1	3	24	1	7	2	0	0	0	0	0
4.5	2.35	0.94	2.66	5.19	24.91	93	533	48.12	4	116.67	73.67	0	48	2	1	1	3	4	2	0	0	3	24	1	8	2	0	1	1	1	1
3.47	1.36	1.74	0.81	5.4	26.2	93	266	20.5	1	140.33	77.33	1	49	2	1	1	2	3	2	1	1	3	24	1	8	2	0	0	0	1	1
5.04	2.6	2.15	0.63	4.57	22.97	73	268	8.37	1	126.67	80	0	49	2	1	1	3	3	3	1	1	3	24	1	8	2	0	0	0	0	0
5.74	3.84	1.23	1.47	5.45	28.2	84	329	39.13	3	138	85.67	0	49	2	2	1	1	3	1	0	1	3	24	1	8	2	0	0	0	1	0
4.27	2.47	1.36	0.97	5.19	24.75	89	166	22.85	2	161.67	84	1	50	2	2	1	3	4	2	0	0	3	24	1	7	2	0	0	0	1	1
3.97	2.17	1.33	1.03	5.78	25.72	87	210	28.06	2	131	75	0	51	2	2	1	2	5	2	0	1	3	24	1	8	2	0	0	0	1	1
4.15	2.19	1.58	0.84	5.66	21.08	70	253	18.25	1	111.33	73.33	0	51	2	1	1	3	1	2	0	1	3	24	1	8	2	0	0	0	0	0
4.66	2.85	1.12	1.52	5.25	26.67	92	506	36.91	3	141.33	74.33	1	52	2	1	1	2	3	4	0	1	3	24	1	7	2	0	0	1	1	1
6.29	3.45	2.35	1.07	6.41	21.36	74	256	26.32	2	131	87.67	0	53	2	2	1	2	1	2	0	1	3	24	1	7	2	0	1	0	0	0
4.49	2.33	1.58	1.27	5.41	22.9	70	265	28.26	2	142.67	85.67	1	53	2	2	1	3	1	3	0	1	3	24	1	8	2	0	0	0	0	0
6.2	1.9	0.5	1.63	8.63	25.73	70	305	50.19	4	149.33	58	1	53	2	1	1	3	2	4	1	0	3	24	1	8	2	1	1	0	1	0
4.7	2.61	1.75	0.75	5.79	31.53	90	256	24.45	2	144.67	91	1	54	2	2	1	3	5	3	0	0	3	24	1	7	2	0	0	0	1	1
5.67	3.43	1.46	1.71	5.73	26.49	90	376	42.09	3	108	67	0	54	2	2	1	3	1	3	0	1	3	24	1	8	2	0	0	0	1	1
5.22	3.55	1.2	1.03	8.33	27.51	96	385	40.06	3	146.67	81.67	1	54	2	1	1	1	4	4	1	1	3	24	1	8	2	1	0	0	1	1
4.81	2.77	1.15	1.96	4.93	31.49	93	581	49.6	4	145	76	1	54	2	2	1	3	1	2	0	0	3	24	1	7	2	0	0	1	1	1
3.82	1.68	1.86	0.61	4.86	24.37	70	221	9.59	1	129.67	85.67	0	55	2	1	1	3	1	2	1	1	3	24	1	7	2	0	0	0	1	0
6.66	3.98	1.62	2.34	5.73	23.39	75	228	44.5	3	121.33	72	0	55	2	2	1	2	1	1	0	0	3	24	1	7	2	0	1	0	0	0
5.09	2.79	1.54	1.63	5.73	23.15	75	328	35.68	3	128	76.67	0	55	2	2	1	3	2	4	0	1	3	24	1	7	2	0	0	0	0	0
5.2	3.14	1.31	1.65	5.23	23.78	74	336	34.77	3	127	75.67	0	55	2	2	2	3	5	1	0	1	3	24	1	8	2	0	0	0	0	0
5.43	2.44	1.66	2.93	5.98	25.06	86.5	447	54.39	4	150	102	1	55	2	2	1	1	1	1	0	0	3	24	1	8	2	0	1	1	1	1
5.2	2.51	2.21	1.05	5.03	24.06	74	273	23.36	2	124.67	73.33	0	56	2	2	2	3	5	1	0	1	3	24	1	7	2	0	0	0	1	0
5.85	3.97	1.47	0.91	4.59	28.36	70	332	20.88	2	138	78.67	0	56	2	1	1	2	1	1	1	1	3	24	1	8	2	0	0	0	1	0
6.06	3.89	1.89	0.61	5.58	22.68	93	342	12.06	1	123.33	62.67	0	58	2	2	1	3	1	1	0	1	3	24	1	7	2	0	0	0	0	1
5.41	3.14	1.74	1.17	7.78	26.01	65	363	39.42	3	135	81	0	58	2	1	1	2	1	1	0	1	3	24	1	7	2	1	0	0	1	0
5.15	2.8	1.74	1.35	5.54	23.03	80	244	30.38	2	163.67	99.67	1	60	3	2	1	3	1	1	0	0	3	24	1	8	2	0	0	0	0	0
4.5	2.63	1.11	1.68	5.48	25.98	90.5	354	39.67	3	149.67	97.67	1	60	3	2	1	2	1	2	0	0	3	24	1	7	2	0	0	0	1	1
6.57	2.82	1.71	4.48	7.47	22.98	88	468	64.74	4	148.67	77	1	60	3	1	1	3	3	2	1	1	3	24	1	8	2	1	1	1	0	0
5.31	2.93	1.9	1.05	6.06	25.76	84	289	29.81	2	195.67	106	1	61	3	1	1	3	1	1	1	1	3	24	1	8	2	0	0	0	1	0
5.23	2.81	1.83	1.29	9.3	29.72	95	379	53.24	4	152	88	1	61	3	1	1	1	5	4	0	1	3	24	1	8	2	1	0	0	1	1
4.4	1.61	2.65	0.31	5.62	21.55	74	225	-2.97	1	119.67	68.67	0	63	3	1	1	2	1	2	1	1	3	24	1	8	2	0	0	0	0	0
6.94	4.42	1.73	1.74	5.08	21.4	67	333	31.8	3	138.67	79	0	63	3	1	1	3	4	2	0	0	3	24	1	8	2	0	1	0	0	0
6.02	3.35	1.77	1.98	5.35	25.92	74	265	43.21	3	148.67	87	1	65	3	2	2	2	5	1	0	0	3	24	1	7	2	0	0	0	1	0
5.01	2.72	1.39	1.99	8.35	22.41	83	285	47.45	4	146.67	86	1	66	3	1	1	2	1	3	0	0	3	24	1	8	2	1	0	0	0	0
6.87	3.79	2.55	1.16	5.89	25.1	79	376	30.84	2	130.33	91	1	67	3	2	1	1	1	1	0	0	3	24	1	8	2	0	1	0	1	0
5.04	3.08	1.38	1.28	5.56	33.48	92	328	42.5	3	144.33	96.67	1	68	3	1	1	2	1	2	1	1	3	24	1	8	2	0	0	0	1	1
3.98	2.17	1.26	1.21	6.73	26.35	84	329	37	3	158	96.33	1	68	3	1	1	3	5	4	0	0	3	24	1	8	2	0	0	0	1	0
2.77	1.05	1.47	0.56	5.02	20.88	87	399	7.11	1	132.67	79.33	0	71	3	1	1	2	1	2	0	0	3	24	1	8	2	0	0	0	0	0
5.01	2.18	2.61	0.48	5.48	20.96	72	339	5.74	1	161.33	79.67	1	72	3	1	1	2	5	1	1	1	3	24	1	8	2	0	0	0	0	0
4.29	2.5	1.24	1.22	5.69	24.97	90	386	31.07	2	163	80.67	1	74	3	1	2	2	5	3	0	1	3	24	1	8	2	0	0	0	1	1
5.23	2.6	2.3	0.72	5.18	20.41	76	227	12.72	1	155.33	68.67	1	76	3	1	1	2	1	1	1	1	3	24	1	8	2	0	0	0	0	0
5.05	2.67	1.26	2.47	6.06	23.52	80	343	47.34	4	187.67	116.67	1	77	3	2	2	1	1	1	0	0	3	24	1	8	2	0	1	0	0	0
5.2	2.81	1.99	0.88	4.55	22.39	82.3	275	15.54	1	124	80.33	0	34	1	2	1	3	5	1	0	1	1	25	1	8	2	0	0	0	0	0
5.76	3.13	0.75	5.84	6	27.1	75	317	77.6	4	120.33	71.33	0	38	1	2	1	3	5	3	0	0	1	25	1	7	2	0	1	0	1	0
5.23	2.77	1.22	4.61	11.28	26.99	80	345	87.94	4	115.67	84	0	39	1	2	1	3	5	3	0	1	1	25	1	8	2	1	1	0	1	0
3.15	1.78	0.9	1.04	5.67	27.41	80	355	29.64	2	124.33	78.67	0	41	1	2	1	3	1	1	0	1	1	25	1	7	2	0	1	0	1	0
5.18	2.96	1.11	2.45	16.14	24.29	82	257	72.49	4	155.33	105.67	1	45	2	2	1	2	5	1	0	1	1	25	1	7	2	1	1	0	1	0
6.18	3.73	0.76	3.71	6.25	31.02	80	455	76.01	4	150	101	1	46	2	1	1	2	5	2	0	0	1	25	1	8	2	0	1	1	1	0
5.47	2.59	1.51	3.01	5.3	29	104	270	60.22	4	150.67	89.67	1	47	2	2	1	2	1	3	0	0	1	25	1	7	2	0	1	0	1	1
5.87	3.16	1.56	2.53	5.24	30.3	100	293	57.31	4	134.33	73.67	0	53	2	2	1	1	1	4	0	0	1	25	1	7	2	0	1	0	1	1
5.84	3.55	1.34	2.1	5.2	26.52	92	346	45.02	4	96.67	64.67	0	54	2	1	1	3	5	1	1	0	1	25	1	7	2	0	0	0	1	1
4.41	2.1	1.99	0.71	5.32	23.15	70	248	14.72	1	167.67	93.33	1	56	2	2	2	1	5	4	0	0	1	25	1	7	2	0	0	0	0	0
5.14	3.17	1.3	1.48	5.13	22.31	79	315	29.76	2	125	79	0	62	3	1	1	2	5	3	1	1	1	25	1	8	2	0	0	0	0	0
5.52	3.32	1.8	0.88	4.94	24.46	91	430	18.99	1	102.33	77.67	0	62	3	1	1	1	5	2	0	1	1	25	1	7	2	0	0	1	1	1
5.35	2.58	2.45	0.71	4.99	20.39	67	290	11.66	1	145.67	83	1	64	3	1	1	3	1	2	1	1	1	25	1	8	2	0	0	0	0	0
4.6	2.26	1.56	1.72	5.75	27.56	86	404	44.05	3	127.33	79	0	64	3	2	1	3	5	2	0	0	1	25	1	8	2	0	0	0	1	1
6.1	3.97	1.52	1.34	5.8	19.81	73	274	26.89	2	146	92.33	1	66	3	1	1	3	1	4	0	1	1	25	1	8	2	0	0	0	0	0
5.48	2.6	2.35	1.16	5.04	23.73	79	253	25.45	2	142.33	75.33	1	68	3	2	1	2	5	2	0	0	1	25	1	7	2	0	0	0	0	0
4.91	2.71	1.89	0.69	5.49	27.6	81	445	17.63	1	145.33	73	1	70	3	1	2	1	5	2	1	1	1	25	1	7	2	0	0	1	1	0
6.95	4.23	1.5	2.68	8.37	23.95	80	353	57.89	4	126.33	76	0	36	1	2	1	3	4	1	0	1	2	25	1	7	2	1	1	0	0	0
5.06	2.61	2.05	0.89	6.02	21.02	73	373	20.71	2	108.67	67.67	0	38	1	2	1	2	5	3	0	0	2	25	1	7	2	0	0	0	0	0
4.93	2.42	2.17	0.74	4.96	22.68	70	226	13.77	1	131	73.67	0	43	1	2	1	3	5	2	0	0	2	25	1	8	2	0	0	0	0	0
[truncated: 999 more rows]
